# Supplementary material for: Genetic epidemiology of autoinflammatory disease variants in Indian population from 1029 whole genomes
Source: J Genet Eng Biotechnol. 2021 Dec 14;19:183. doi: 10.1186/s43141-021-00268-2 (PMC8671593; doi:10.1186/s43141-021-00268-2)
Supplement: Supplementary file 2 — Additional file 2: Supplementary Table 1. Autoinflammatory variants annotation and their classification according to the ACMG-AMP guidelines. [file 43141_2021_268_MOESM2_ESM.xlsx]

## Sheet: Sheet1
																							Functionally important protein domain	Repeat Masker		Allele frequency				Computational Evidence		Repuatable (clivnar 20200113) annotated		same amino acid or same position form clivnar	different amino acid or same position form clivnar	Splicing site prediction	Clinvar missense and truncating		De novo maternity and paternity confirmed or assumed		Invitro and Invivo functional studies		odds ratio	Cis/Trans for heterozygous variant		Family Segregation		Individual's Phenotype	Alternate molecular basis of disease
Chr	Start	End	Ref	Alt	Gene.refGene	Func.refGene	GeneDetail.refGene	ExonicFunc.refGene	AAChange.refGene	avsnp150	SIFT_pred	Polyphen2_HVAR_pred	CADD_phred	1000g2015aug_all	gnomAD AF	ExAC_ALL	esp6500siv2_all	GME_AF	IndiGen AF	CLNDN	CLNSIG	PVS1	PM1	PM4	BP3	BA1	BS1	BS2	PM2	PP3	BP4	PP5	BP6	PS1	PM5	BP7	PP2	BP1	PS2	PM6	PS3	BS3	PS4	PM3	BP2	PP1	BS4	PP4	BP5
chr1	154597916	154597916	C	T	ADAR	exonic	.	nonsynonymous SNV	ADAR:NM_001025107:exon4:c.G961A:p.V321I,ADAR:NM_001111:exon4:c.G1846A:p.V616I,ADAR:NM_001193495:exon4:c.G961A:p.V321I,ADAR:NM_015840:exon4:c.G1846A:p.V616I,ADAR:NM_015841:exon4:c.G1846A:p.V616I	rs570647049	T	B	25	0.000199681	2.794e-05	0.0001	0	.	0.000487805	Symmetrical_dyschromatosis_of_extremities|Aicardi-Goutieres_syndrome_6	Conflicting_interpretations_of_pathogenicity		PM1						PM2		BP4
chr1	154598455	154598455	T	C	ADAR	exonic	.	nonsynonymous SNV	ADAR:NM_001025107:exon3:c.A847G:p.S283G,ADAR:NM_001111:exon3:c.A1732G:p.S578G,ADAR:NM_001193495:exon3:c.A847G:p.S283G,ADAR:NM_015840:exon3:c.A1732G:p.S578G,ADAR:NM_015841:exon3:c.A1732G:p.S578G	rs374014885	T	B	15.83	0	1.395e-05	4.942e-05	7.7e-05	.	0.00195122	.	.								PM2		BP4
chr1	154602065	154602065	G	C	ADAR	exonic	.	nonsynonymous SNV	ADAR:NM_001111:exon2:c.C577G:p.P193A,ADAR:NM_015840:exon2:c.C577G:p.P193A,ADAR:NM_015841:exon2:c.C577G:p.P193A	rs145588689	D	D	23.9	0.00139776	0.0023	0.0021	0.0032	.	0.00195122	Inborn_genetic_diseases|Aicardi_Goutieres_syndrome|Symmetrical_dyschromatosis_of_extremities|Aicardi-Goutieres_syndrome_6|not_provided	Conflicting_interpretations_of_pathogenicity		PM1							PP3														PM3				PP4
chr1	160314066	160314066	C	G	COPA	exonic	.	nonsynonymous SNV	COPA:NM_001098398:exon9:c.G766C:p.V256L,COPA:NM_004371:exon9:c.G766C:p.V256L	rs143714109	T	B	17.47	0.000199681	4.889e-05	5.785e-05	0	.	0.00341131	.	.		PM1						PM2		BP4
chr1	160349031	160349031	G	A	NCSTN	exonic	.	nonsynonymous SNV	NCSTN:NM_001290186:exon3:c.G223A:p.V75I,NCSTN:NM_001349729:exon3:c.G223A:p.V75I,NCSTN:NM_015331:exon3:c.G223A:p.V75I,NCSTN:NM_001290184:exon4:c.G163A:p.V55I	rs12045198	T	P	20.5	0.000599042	6.978e-05	0.0001	0	.	0.000487329	.	.									PP3																PP1
chr1	247419008	247419008	G	A	NLRP3	exonic	.	nonsynonymous SNV	NLRP3:NM_001127462:exon1:c.G214A:p.V72M,NLRP3:NM_001243133:exon1:c.G208A:p.V70M,NLRP3:NM_004895:exon1:c.G214A:p.V72M,NLRP3:NM_183395:exon1:c.G214A:p.V72M,NLRP3:NM_001127461:exon2:c.G214A:p.V72M,NLRP3:NM_001079821:exon3:c.G214A:p.V72M	rs117287351	D	P	18.61	0.00219649	0.0003	0.0006	0	0.00101	0.000488759	Familial_amyloid_nephropathy_with_urticaria_AND_deafness|Familial_cold_autoinflammatory_syndrome|Chronic_infantile_neurological,_cutaneous_and_articular_syndrome|Cryopyrin_associated_periodic_syndrome|not_specified|not_provided	Conflicting_interpretations_of_pathogenicity		PM1							PP3
chr1	247424041	247424041	G	A	NLRP3	exonic	.	nonsynonymous SNV	NLRP3:NM_001127462:exon3:c.G598A:p.V200M,NLRP3:NM_001243133:exon3:c.G592A:p.V198M,NLRP3:NM_004895:exon3:c.G598A:p.V200M,NLRP3:NM_183395:exon3:c.G598A:p.V200M,NLRP3:NM_001127461:exon4:c.G598A:p.V200M,NLRP3:NM_001079821:exon5:c.G598A:p.V200M	rs121908147	T	B	0.002	0.00399361	0.0073	0.0083	0.0068	0.005035	0.00487805	Familial_amyloid_nephropathy_with_urticaria_AND_deafness|Familial_cold_autoinflammatory_syndrome|Chronic_infantile_neurological,_cutaneous_and_articular_syndrome|Cryopyrin_associated_periodic_syndrome|Familial_cold_urticaria|not_specified|not_provided	Conflicting_interpretations_of_pathogenicity		PM1								BP4															PP1-M
chr1	247424393	247424393	C	T	NLRP3	exonic	.	nonsynonymous SNV	NLRP3:NM_001127462:exon3:c.C950T:p.P317L,NLRP3:NM_001243133:exon3:c.C944T:p.P315L,NLRP3:NM_004895:exon3:c.C950T:p.P317L,NLRP3:NM_183395:exon3:c.C950T:p.P317L,NLRP3:NM_001127461:exon4:c.C950T:p.P317L,NLRP3:NM_001079821:exon5:c.C950T:p.P317L	rs180177462	D	B	6.306	0.000199681	0.0002	0.0001	7.7e-05	0.000504	0.00146771	Familial_amyloid_nephropathy_with_urticaria_AND_deafness|Familial_cold_autoinflammatory_syndrome|Chronic_infantile_neurological,_cutaneous_and_articular_syndrome|Familial_cold_urticaria|not_specified	Conflicting_interpretations_of_pathogenicity		PM1						PM2		BP4
chr1	247425556	247425556	C	A	NLRP3	exonic	.	nonsynonymous SNV	NLRP3:NM_001127462:exon3:c.C2113A:p.Q705K,NLRP3:NM_001243133:exon3:c.C2107A:p.Q703K,NLRP3:NM_004895:exon3:c.C2113A:p.Q705K,NLRP3:NM_183395:exon3:c.C2113A:p.Q705K,NLRP3:NM_001127461:exon4:c.C2113A:p.Q705K,NLRP3:NM_001079821:exon5:c.C2113A:p.Q705K	rs35829419	T	B	0.01	0.0223642	0.0327	0.0409	0.0348	0.039778	0.0317693	Familial_amyloid_nephropathy_with_urticaria_AND_deafness|Familial_cold_autoinflammatory_syndrome|Chronic_infantile_neurological,_cutaneous_and_articular_syndrome|Cryopyrin_associated_periodic_syndrome|not_specified|not_provided	Conflicting_interpretations_of_pathogenicity						BS1	BS2			BP4										PS3		PS4
chr1	247444671	247444671	C	T	NLRP3	exonic	.	nonsynonymous SNV	NLRP3:NM_183395:exon6:c.C2519T:p.T840M,NLRP3:NM_001127462:exon7:c.C2690T:p.T897M,NLRP3:NM_001127461:exon8:c.C2690T:p.T897M,NLRP3:NM_001243133:exon8:c.C2855T:p.T952M,NLRP3:NM_004895:exon8:c.C2861T:p.T954M,NLRP3:NM_001079821:exon10:c.C2861T:p.T954M	rs139814109	D	D	33	0.00179712	0.0006	0.0012	0.0007	0.002014	0.00390244	Familial_amyloid_nephropathy_with_urticaria_AND_deafness|Familial_cold_autoinflammatory_syndrome|Chronic_infantile_neurological,_cutaneous_and_articular_syndrome|not_specified|not_provided	Conflicting_interpretations_of_pathogenicity									PP3
chr2	32238296	32238296	C	A	NLRC4	exonic	.	nonsynonymous SNV	NLRC4:NM_001302504:exon5:c.G362T:p.G121V,NLRC4:NM_001199138:exon6:c.G2357T:p.G786V,NLRC4:NM_001199139:exon6:c.G2357T:p.G786V,NLRC4:NM_021209:exon6:c.G2357T:p.G786V	rs149451729	T	P	23.2	0.000599042	0.0024	0.0024	0.0033	.	0.000977517	Autoinflammation_with_infantile_enterocolitis|Familial_cold_autoinflammatory_syndrome_4	Conflicting_interpretations_of_pathogenicity									PP3
chr2	32250701	32250701	C	T	NLRC4	exonic	.	nonsynonymous SNV	NLRC4:NM_001199138:exon4:c.G1163A:p.R388Q,NLRC4:NM_001199139:exon4:c.G1163A:p.R388Q,NLRC4:NM_021209:exon4:c.G1163A:p.R388Q	rs565573487	T	B	0.276	0.000199681	4.188e-05	0.0002	0	.	0.00146056	.	.								PM2		BP4
chr2	32251253	32251253	C	T	NLRC4	exonic	.	nonsynonymous SNV	NLRC4:NM_001199138:exon4:c.G611A:p.R204H,NLRC4:NM_001199139:exon4:c.G611A:p.R204H,NLRC4:NM_021209:exon4:c.G611A:p.R204H	rs763335197	T	B	4.759	0	2.792e-05	4.942e-05	0	.	0.000980392	.	.		PM1						PM2		BP4
chr2	113062177	113062177	G	A	IL36RN	exonic	.	nonsynonymous SNV	IL36RN:NM_012275:exon4:c.G169A:p.V57I,IL36RN:NM_173170:exon4:c.G169A:p.V57I	rs77864207	T	B	13.96	0.00139776	0.0012	0.0005	0.0015	.	0.000977517	not_provided	Uncertain_significance		PM1								BP4
chr2	113062547	113062547	C	T	IL36RN	exonic	.	nonsynonymous SNV	IL36RN:NM_012275:exon5:c.C338T:p.S113L,IL36RN:NM_173170:exon5:c.C338T:p.S113L	rs144478519	D	B	27.8	0.00159744	0.0026	0.0031	0.0023	.	0.000976562	Pustular_psoriasis,_generalized|not_provided	Conflicting_interpretations_of_pathogenicity		PM1							PP3											PS3			PM3		PP1		PP4
chr2	113062595	113062595	A	G	IL36RN	exonic	.	nonsynonymous SNV	IL36RN:NM_012275:exon5:c.A386G:p.Q129R,IL36RN:NM_173170:exon5:c.A386G:p.Q129R	rs377330697	T	P	21.2	0	6.982e-06	9.904e-05	0	.	0.00146628	Pustular_psoriasis,_generalized	Uncertain_significance		PM1						PM2	PP3
chr2	162272245	162272245	G	A	IFIH1	exonic	.	nonsynonymous SNV	IFIH1:NM_022168:exon13:c.C2597T:p.P866L	rs200833729	T	P	23	0.000399361	0.0002	0.0005	0.0002	0.007049	0.000488281	Aicardi-Goutieres_syndrome_7|Singleton-Merten_syndrome_1	Uncertain_significance									PP3
chr2	162277511	162277511	C	T	IFIH1	exonic	.	nonsynonymous SNV	IFIH1:NM_022168:exon10:c.G1948A:p.D650N	rs567418553	T	B	12.23	0.000399361	0	4.425e-05	0	0.000504	0.00097561	.	.								PM2		BP4
chr2	162279995	162279995	C	G	IFIH1	splicing	NM_022168:exon8:c.1641+1G>C	.	.	rs35337543	.	.	25.9	0.00559105	0.0071	0.0065	0.0082	.	0.00146915	Aicardi-Goutieres_syndrome_7|Singleton-Merten_syndrome_1|not_specified|not_provided	Conflicting_interpretations_of_pathogenicity	PVS1								PP3
chr2	223775944	223775944	A	G	AP1S3	exonic	.	nonsynonymous SNV	AP1S3:NM_001039569:exon3:c.T248C:p.I83T	rs202157374	T	B	18.81	0.00339457	0.0003	0.0017	0	0.000504	0.0146341	.	.		PM1					BS2			BP4
chr2	223777862	223777862	A	C	AP1S3	exonic	.	nonsynonymous SNV	AP1S3:NM_001039569:exon2:c.T11G:p.F4C	rs116107386	D	D	27.2	0.00299521	0.0088	0.0078	0.0096	0.005035	0.000488281	Psoriasis_15,_pustular,_susceptibility_to	risk_factor		PM1							PP3											PS3						BS4
chr3	48466711	48466711	-	G	TREX1	exonic	.	frameshift insertion	TREX1:NM_016381:exon1:c.222dupG:p.E75Gfs*81,TREX1:NM_007248:exon2:c.27dupG:p.E10Gfs*81,TREX1:NM_033629:exon2:c.57dupG:p.E20Gfs*81	rs78300695	.	.	.	0	2.094e-05	0.0001	0	.	0.00146341	Aicardi_Goutieres_syndrome_1	Pathogenic			PM4					PM2			PP5
chr3	48466792	48466792	-	C	TREX1	exonic	.	frameshift insertion	TREX1:NM_016381:exon1:c.303dupC:p.T104Hfs*52,TREX1:NM_007248:exon2:c.108dupC:p.T39Hfs*52,TREX1:NM_033629:exon2:c.138dupC:p.T49Hfs*52	rs748914604	.	.	.	0	3.493e-05	0.0002	0	.	0.000487329	Aicardi_Goutieres_syndrome_1|not_provided	Pathogenic/Likely_pathogenic			PM4					PM2			PP5
chr3	48467242	48467242	C	T	TREX1	exonic	.	nonsynonymous SNV	TREX1:NM_016381:exon1:c.C752T:p.T251M,TREX1:NM_007248:exon2:c.C557T:p.T186M,TREX1:NM_033629:exon2:c.C587T:p.T196M	rs754998766	T	B	18.06	0	1.395e-05	3.304e-05	0	.	0.000486381	Aicardi_Goutieres_syndrome_1|Vasculopathy,_retinal,_with_cerebral_leukodystrophy|Chilblain_lupus_erythematosus	Uncertain_significance								PM2		BP4
chr3	48467452	48467452	A	G	TREX1	exonic	.	nonsynonymous SNV	TREX1:NM_016381:exon1:c.A962G:p.E321G,TREX1:NM_007248:exon2:c.A767G:p.E256G,TREX1:NM_033629:exon2:c.A797G:p.E266G	rs55999987	T	B	0.046	0.000199681	0.0018	0.0017	0.0028	0.001511	0.00146199	Aicardi_Goutieres_syndrome|Aicardi_Goutieres_syndrome_1|Vasculopathy,_retinal,_with_cerebral_leukodystrophy|Chilblain_lupus_erythematosus|not_specified|not_provided	Conflicting_interpretations_of_pathogenicity										BP4
chr4	2829562	2829562	A	T	SH3BP2	exonic	.	nonsynonymous SNV	SH3BP2:NM_001122681:exon8:c.A656T:p.D219V,SH3BP2:NM_001145855:exon8:c.A740T:p.D247V,SH3BP2:NM_001145856:exon8:c.A827T:p.D276V,SH3BP2:NM_003023:exon8:c.A656T:p.D219V	rs150572069	T	P	23.5	0.000199681	2.098e-05	7.491e-05	7.7e-05	.	0.000985222	Fibrous_dysplasia_of_jaw	Conflicting_interpretations_of_pathogenicity								PM2	PP3
chr4	2829619	2829619	C	T	SH3BP2	exonic	.	nonsynonymous SNV	SH3BP2:NM_001122681:exon8:c.C713T:p.P238L,SH3BP2:NM_001145855:exon8:c.C797T:p.P266L,SH3BP2:NM_001145856:exon8:c.C884T:p.P295L,SH3BP2:NM_003023:exon8:c.C713T:p.P238L	rs369270340	D	D	23.4	0.000199681	3.492e-05	5.032e-05	7.7e-05	.	0.000493097	.	.								PM2	PP3
chr4	2833803	2833803	G	A	SH3BP2	exonic	.	nonsynonymous SNV	SH3BP2:NM_001122681:exon13:c.G1655A:p.R552Q,SH3BP2:NM_001145855:exon13:c.G1739A:p.R580Q,SH3BP2:NM_001145856:exon13:c.G1826A:p.R609Q,SH3BP2:NM_003023:exon13:c.G1655A:p.R552Q	rs374608155	T	B	14.22	0	0.0001	0.0002	0.0002	0.002037	0.000487329	.	.								PM2		BP4
chr4	10099008	10099008	C	T	WDR1	exonic	.	nonsynonymous SNV	WDR1:NM_017491:exon4:c.G361A:p.G121R	.	D	D	35	0	0	0	0	.	0.000488281	.	.								PM2	PP3
chr5	14664944	14664944	A	G	OTULIN	exonic	.	nonsynonymous SNV	OTULIN:NM_138348:exon1:c.A119G:p.Q40R	rs750815369	T	B	8.183	0	0.0009	0	0	.	0.000492611	.	.										BP4
chr5	139477346	139477346	C	T	TMEM173	exonic	.	nonsynonymous SNV	TMEM173:NM_198282:exon7:c.G929A:p.R310H	rs144683867	D	D	26.2	0	9.072e-05	6.74e-05	0.0002	.	0.000487805	Sting-associated_vasculopathy,_infantile-onset	Uncertain_significance		PM1						PM2	PP3
chr5	139478454	139478454	C	A	TMEM173	exonic	.	nonsynonymous SNV	TMEM173:NM_001301738:exon5:c.G575T:p.G192V,TMEM173:NM_198282:exon6:c.G575T:p.G192V	rs201096097	T	P	22.9	0	0.0002	0.0003	0	.	0.000487329	Sting-associated_vasculopathy,_infantile-onset	Uncertain_significance		PM1						PM2	PP3
chr5	139481289	139481289	C	T	TMEM173	exonic	.	nonsynonymous SNV	TMEM173:NM_001301738:exon3:c.G281A:p.R94H,TMEM173:NM_198282:exon4:c.G281A:p.R94H	rs780666926	T	B	1.642	0	3.488e-05	8.58e-05	0	.	0.00245098	.	.		PM1						PM2		BP4
chr6	32840976	32840976	G	A	PSMB8	exonic	.	nonsynonymous SNV	PSMB8:NM_004159:exon6:c.C802T:p.R268W,PSMB8:NM_148919:exon6:c.C814T:p.R272W	rs371006338	D	P	23.7	0	4.191e-05	9.886e-05	0	.	0.000488759	Nakajo_syndrome	Uncertain_significance								PM2	PP3
chr6	32841587	32841587	C	T	PSMB8	exonic	.	nonsynonymous SNV	PSMB8:NM_004159:exon5:c.G674A:p.R225H,PSMB8:NM_148919:exon5:c.G686A:p.R229H	rs547653681	D	P	33	0.000998403	2.792e-05	0.0004	0	.	0.00389484	Nakajo_syndrome	Uncertain_significance		PM1							PP3
chr6	32856171	32856171	G	A	PSMB9	exonic	.	nonsynonymous SNV	PSMB9:NM_002800:exon2:c.G94A:p.V32I	rs241419	D	P	23.2	0.0217652	0.0252	0.0156	0.0284	0.015251	0.00341463	.	.		PM1				BS1			PP3
chr10	71351662	71351662	C	T	SLC29A3	exonic	.	nonsynonymous SNV	SLC29A3:NM_001174098:exon4:c.C484T:p.R162C,SLC29A3:NM_018344:exon4:c.C484T:p.R162C	rs148381602	T	B	14.32	0.000399361	0.0002	0.0002	0.0002	.	0.000976562	.	.								PM2		BP4
chr10	71356177	71356177	C	T	SLC29A3	exonic	.	nonsynonymous SNV	SLC29A3:NM_001174098:exon5:c.C707T:p.T236M,SLC29A3:NM_018344:exon5:c.C707T:p.T236M	rs147552838	D	B	24.3	0.000998403	0.0003	0.0004	0.0005	0.001007	0.000487805	Histiocytosis-lymphadenopathy_plus_syndrome	Uncertain_significance		PM1							PP3
chr10	71362399	71362399	G	A	SLC29A3	exonic	.	nonsynonymous SNV	SLC29A3:NM_018344:exon6:c.G1219A:p.V407M	rs144517514	D	D	23.8	0	2.093e-05	2.471e-05	7.7e-05	0.001007	0.000487329	Histiocytosis-lymphadenopathy_plus_syndrome	Uncertain_significance		PM1						PM2	PP3
chr11	65720385	65720385	G	A	RNASEH2C	exonic	.	nonsynonymous SNV	RNASEH2C:NM_032193:exon2:c.C205T:p.R69W	rs78635798	D	D	34	0	1.395e-05	9.116e-05	0	.	0.000490677	Aicardi_Goutieres_syndrome_3|not_provided	Likely_pathogenic		PM1						PM2	PP3		PP5									PS3					PP1-M
chr11	117989555	117989555	G	A	IL10RA	exonic	.	nonsynonymous SNV	IL10RA:NM_001558:exon3:c.G302A:p.R101Q	rs372372851	D	D	27.4	0	2.792e-05	5.772e-05	7.7e-05	.	0.000487329	Inflammatory_bowel_disease_28,_autosomal_recessive|not_provided	Uncertain_significance		PM1						PM2	PP3
chr11	117989590	117989590	G	A	IL10RA	exonic	.	nonsynonymous SNV	IL10RA:NM_001558:exon3:c.G337A:p.V113I	rs4252303	T	B	0.006	0.00179712	0.0064	0.007	0.0084	.	0.000487329	Inflammatory_bowel_disease|Inflammatory_bowel_disease_28,_autosomal_recessive	Conflicting_interpretations_of_pathogenicity										BP4
chr11	117995606	117995606	G	A	IL10RA	exonic	.	nonsynonymous SNV	IL10RA:NM_001558:exon6:c.G706A:p.V236I	rs35473928	T	B	0.069	0.000399361	0.0001	0.0003	7.7e-05	0.000504	0.000486855	Inflammatory_bowel_disease|Inflammatory_bowel_disease_28,_autosomal_recessive	Uncertain_significance								PM2		BP4
chr12	6330882	6330882	A	G	TNFRSF1A	exonic	.	nonsynonymous SNV	TNFRSF1A:NM_001346091:exon5:c.T272C:p.I91T,TNFRSF1A:NM_001065:exon6:c.T596C:p.I199T,TNFRSF1A:NM_001346092:exon7:c.T137C:p.I46T	rs104895247	T	B	0.001	0	0.0001	4.133e-05	0	.	0.000489716	Behcet's_syndrome|not_specified	Uncertain_significance								PM2		BP4				PM5
chr12	6333469	6333469	C	T	TNFRSF1A	exonic	.	nonsynonymous SNV	TNFRSF1A:NM_001346091:exon3:c.G46A:p.V16M,TNFRSF1A:NM_001065:exon4:c.G370A:p.V124M	rs104895278	D	D	30	0.000399361	3.49e-05	0.0003	0	.	0.000974659	TNF_receptor-associated_periodic_fever_syndrome_(TRAPS)|not_specified	Uncertain_significance		PM1						PM2	PP3
chr12	6333477	6333477	C	T	TNFRSF1A	exonic	.	nonsynonymous SNV	TNFRSF1A:NM_001346091:exon3:c.G38A:p.R13Q,TNFRSF1A:NM_001065:exon4:c.G362A:p.R121Q	rs4149584	T	B	15.3	0.00599042	0.0119	0.0141	0.0138	0.012085	0.00243902	TNF_receptor-associated_periodic_fever_syndrome_(TRAPS)|not_specified|not_provided	Conflicting_interpretations_of_pathogenicity		PM1				BS1				BP4
chr12	109586107	109586107	A	G	MVK	exonic	.	nonsynonymous SNV	MVK:NM_001301182:exon5:c.A457G:p.N153D,MVK:NM_000431:exon6:c.A613G:p.N205D,MVK:NM_001114185:exon6:c.A613G:p.N205D	rs104895364	D	D	29.1	0	1.395e-05	4.986e-05	0	0.000505	0.000488281	Hyperimmunoglobulin_D_with_periodic_fever	not_provided		PM1						PM2	PP3																		PP4
chr12	109596515	109596515	G	A	MVK	exonic	.	nonsynonymous SNV	MVK:NM_001301182:exon10:c.G973A:p.V325I,MVK:NM_000431:exon11:c.G1129A:p.V377I,MVK:NM_001114185:exon11:c.G1129A:p.V377I	rs28934897	T	B	20.3	0	0.0015	0.0014	0.0017	0.003525	0.00342131	Hyperimmunoglobulin_D_with_periodic_fever|Porokeratosis,_disseminated_superficial_actinic_1|Mevalonic_aciduria|not_provided	Pathogenic										BP4												PS4	PM3		PP1-M
chr13	50945445	50945445	G	A	RNASEH2B	exonic	.	nonsynonymous SNV	RNASEH2B:NM_001142279:exon7:c.G529A:p.A177T,RNASEH2B:NM_024570:exon7:c.G529A:p.A177T	rs75184679	T	P	19.86	0.000199681	0.0014	0.0013	0.002	0.001511	0.000488759	Aicardi_Goutieres_syndrome|Aicardi_Goutieres_syndrome_2|not_provided	Pathogenic/Likely_pathogenic		PM1							PP3		PP5									PS3	BS3						PP4
chr15	77025319	77025319	G	A	PSTPIP1	splicing	NM_001321137:exon5:c.442+1G>A;NM_003978:exon4:c.247+1G>A;NM_001321136:exon5:c.220+1G>A;NM_001321135:exon4:c.247+1G>A	.	.	rs573784011	.	.	26.1	0.000998403	5.585e-05	0.0002	0	.	0.000490677	not_specified	Uncertain_significance	PVS1								PP3
chr15	77031192	77031192	C	T	PSTPIP1	exonic	.	stopgain	PSTPIP1:NM_001321135:exon10:c.C655T:p.Q219X,PSTPIP1:NM_003978:exon10:c.C655T:p.Q219X,PSTPIP1:NM_001321136:exon11:c.C628T:p.Q210X,PSTPIP1:NM_001321137:exon11:c.C850T:p.Q284X	rs751668240	.	.	40	0	2.791e-05	1.673e-05	0	.	0.000488759	Pyogenic_arthritis,_pyoderma_gangrenosum_and_acne	Uncertain_significance	PVS1							PM2	PP3
chr15	77035802	77035802	C	T	PSTPIP1	exonic	.	nonsynonymous SNV	PSTPIP1:NM_001321135:exon13:c.C929T:p.A310V,PSTPIP1:NM_003978:exon14:c.C986T:p.A329V,PSTPIP1:NM_001321136:exon15:c.C959T:p.A320V,PSTPIP1:NM_001321137:exon15:c.C1181T:p.A394V	rs369498554	T	B	13.99	0	6.985e-05	0.0002	8.2e-05	.	0.000488759	.	.								PM2		BP4
chr15	77037076	77037076	A	G	PSTPIP1	exonic	.	nonsynonymous SNV	PSTPIP1:NM_001321135:exon14:c.A1094G:p.D365G,PSTPIP1:NM_003978:exon15:c.A1151G:p.D384G,PSTPIP1:NM_001321136:exon16:c.A1124G:p.D375G,PSTPIP1:NM_001321137:exon16:c.A1346G:p.D449G	rs200771233	D	P	24.7	0.000599042	0.0004	0.0012	0.0003	0.002016	0.0053816	Pyogenic_arthritis,_pyoderma_gangrenosum_and_acne|not_specified|not_provided	Conflicting_interpretations_of_pathogenicity		PM1							PP3
chr16	3243224	3243224	T	C	MEFV	exonic	.	nonsynonymous SNV	MEFV:NM_000243:exon10:c.A2263G:p.I755V	rs104895194	T	B	0.001	0.000399361	3.492e-05	4.944e-05	7.7e-05	.	0.000486381	Familial_Mediterranean_fever	not_provided		PM1						PM2		BP4
chr16	3243880	3243880	A	G	MEFV	exonic	.	nonsynonymous SNV	MEFV:NM_000243:exon9:c.T1772C:p.I591T	rs11466045	T	B	0.002	0.00439297	0.0101	0.0102	0.0108	0.003021	0.00243902	Familial_Mediterranean_fever|not_specified|not_provided	Conflicting_interpretations_of_pathogenicity						BS1				BP4													PM3			BS4
chr16	3247075	3247075	C	T	MEFV	exonic	.	nonsynonymous SNV	MEFV:NM_001198536:exon4:c.G895A:p.D299N,MEFV:NM_000243:exon5:c.G1528A:p.D510N	rs200557537	T	P	10.62	0	4.186e-05	0.0001	0	.	0.00097561	.	.								PM2		BP4
chr16	3249468	3249468	C	T	MEFV	exonic	.	nonsynonymous SNV	MEFV:NM_001198536:exon2:c.G590A:p.R197Q,MEFV:NM_000243:exon3:c.G1223A:p.R408Q	rs11466024	T	B	7.871	0.0171725	0.0111	0.013	0.0057	.	0.0170732	Familial_Mediterranean_fever|not_specified|not_provided	Conflicting_interpretations_of_pathogenicity		PM1				BS1	BS2			BP4
chr16	3249586	3249586	G	A	MEFV	exonic	.	nonsynonymous SNV	MEFV:NM_001198536:exon2:c.C472T:p.P158S,MEFV:NM_000243:exon3:c.C1105T:p.P369S	rs11466023	D	P	15.64	0.0201677	0.0116	0.0142	0.0056	0.019134	0.0200195	Familial_Mediterranean_fever|not_specified|not_provided	Conflicting_interpretations_of_pathogenicity						BS1	BS2		PP3
chr16	3249648	3249648	C	T	MEFV	exonic	.	nonsynonymous SNV	MEFV:NM_001198536:exon2:c.G410A:p.R137H,MEFV:NM_000243:exon3:c.G1043A:p.R348H	rs104895198	T	B	0.016	0.000199681	9.773e-05	0.0003	0.0003	.	0.000487805	Familial_Mediterranean_fever|not_specified|not_provided	Conflicting_interpretations_of_pathogenicity								PM2		BP4
chr16	3249705	3249705	C	T	MEFV	exonic	.	nonsynonymous SNV	MEFV:NM_001198536:exon2:c.G353A:p.R118H,MEFV:NM_000243:exon3:c.G986A:p.R329H	rs104895112	T	B	0.002	0.00159744	0.0013	0.0016	0.0018	0.001512	0.000976562	Cryptorchidism|Abnormality_of_the_anterior_fontanelle|Macrocephalus|Seizures|Global_developmental_delay|Deep_plantar_creases|Abnormality_of_the_cerebral_white_matter|Central_hypotonia|Familial_Mediterranean_fever|not_specified|not_provided	Uncertain_significance										BP4
chr16	3249750	3249750	C	T	MEFV	exonic	.	nonsynonymous SNV	MEFV:NM_001198536:exon2:c.G308A:p.R103H,MEFV:NM_000243:exon3:c.G941A:p.R314H	rs104895204	T	B	0.592	0	4.187e-05	0.0001	7.7e-05	0.000504	0.000488759	Familial_Mediterranean_fever	Uncertain_significance								PM2		BP4
chr16	3249765	3249765	G	A	MEFV	exonic	.	nonsynonymous SNV	MEFV:NM_001198536:exon2:c.C293T:p.T98M,MEFV:NM_000243:exon3:c.C926T:p.T309M	rs104895155	D	B	12.59	0	0.0004	0.0007	0.0003	.	0.00342131	Familial_Mediterranean_fever|not_specified|not_provided	Uncertain_significance										BP4
chr16	3254158	3254158	C	T	MEFV	exonic	.	nonsynonymous SNV	MEFV:NM_000243:exon2:c.G910A:p.G304R	rs75977701	D	B	0.481	0.00738818	0.0032	0.0044	0.0002	0.000504	0.00390244	Familial_Mediterranean_fever|not_specified|not_provided	Conflicting_interpretations_of_pathogenicity										BP4										PS3
chr16	3254268	3254268	G	A	MEFV	exonic	.	nonsynonymous SNV	MEFV:NM_000243:exon2:c.C800T:p.T267I	rs104895081	T	B	0.01	0.000199681	0.0001	0.0001	7.7e-05	0.001007	0.000489716	Familial_Mediterranean_fever	Conflicting_interpretations_of_pathogenicity								PM2		BP4
chr16	3254380	3254380	C	T	MEFV	exonic	.	nonsynonymous SNV	MEFV:NM_000243:exon2:c.G688A:p.E230K	rs104895080	D	B	8.323	0.00139776	9.767e-05	0.0007	0	0.000504	0.00343137	Familial_Mediterranean_fever|not_specified	Uncertain_significance										BP4
chr16	3254482	3254482	C	G	MEFV	exonic	.	nonsynonymous SNV	MEFV:NM_000243:exon2:c.G586C:p.G196R	rs104895179	T	B	0.001	0	6.977e-06	7.836e-05	0	.	0.000491159	.	.								PM2		BP4
chr16	3254532	3254532	C	T	MEFV	exonic	.	nonsynonymous SNV	MEFV:NM_000243:exon2:c.G536A:p.S179N	rs104895125	T	B	0.029	0.000199681	5.581e-05	0.0007	0	.	0.000981354	.	.										BP4
chr16	3254571	3254571	G	A	MEFV	exonic	.	nonsynonymous SNV	MEFV:NM_000243:exon2:c.C497T:p.S166L	rs766670643	T	B	10.76	0	6.978e-06	0.0003	0	.	0.000982318	.	.								PM2		BP4
chr16	3254604	3254604	C	G	MEFV	exonic	.	nonsynonymous SNV	MEFV:NM_000243:exon2:c.G464C:p.R155T	rs483353017	D	B	15.51	0	6.976e-06	7.04e-05	0	.	0.00147203	Familial_Mediterranean_fever	not_provided								PM2	PP3
chr16	3254615	3254615	C	G	MEFV	exonic	.	nonsynonymous SNV	MEFV:NM_000243:exon2:c.G453C:p.R151S	rs104895185	T	B	13.68	0.000798722	0	0.0001	0	.	0.0024558	Familial_Mediterranean_fever	not_provided										BP4
chr16	3254725	3254725	G	T	MEFV	exonic	.	nonsynonymous SNV	MEFV:NM_000243:exon2:c.C343A:p.P115T	rs147557169	D	B	0.008	0.000399361	7.673e-05	0.0004	0	0.002014	0.0024558	Familial_Mediterranean_fever|not_specified	Uncertain_significance								PM2		BP4
chr16	3254739	3254739	A	G	MEFV	exonic	.	nonsynonymous SNV	MEFV:NM_000243:exon2:c.T329C:p.L110P	rs11466018	T	B	0.021	0.0117812	0.0022	0.0064	0	0.001007	0.000490677	Familial_Mediterranean_fever|not_specified|not_provided	Conflicting_interpretations_of_pathogenicity						BS1				BP4
chr16	50711089	50711089	G	A	NOD2	exonic	.	nonsynonymous SNV	NOD2:NM_001293557:exon3:c.G1097A:p.R366H,NOD2:NM_022162:exon4:c.G1178A:p.R393H	rs140918872	D	D	23.5	0.000399361	6.981e-05	9.889e-05	0	.	0.000487329	Inflammatory_bowel_disease_1|Blau_syndrome	Uncertain_significance		PM1						PM2	PP3
chr16	50711206	50711206	C	T	NOD2	exonic	.	nonsynonymous SNV	NOD2:NM_001293557:exon3:c.C1214T:p.A405V,NOD2:NM_022162:exon4:c.C1295T:p.A432V	rs2076754	D	P	22.7	0	0.0002	0.0001	0.0002	.	0.000488281	.	.		PM1						PM2	PP3												BS3	PS4
chr16	50711301	50711301	G	T	NOD2	exonic	.	nonsynonymous SNV	NOD2:NM_001293557:exon3:c.G1309T:p.G437W,NOD2:NM_022162:exon4:c.G1390T:p.G464W	rs104895492	D	D	24.2	0	3.489e-05	0.0001	0	.	0.00146484	Sarcoidosis,_early-onset	not_provided								PM2	PP3											PS3					PP1
chr16	50711451	50711451	T	C	NOD2	exonic	.	nonsynonymous SNV	NOD2:NM_001293557:exon3:c.T1459C:p.Y487H,NOD2:NM_022162:exon4:c.T1540C:p.Y514H	rs540122692	D	D	24.6	0	6.978e-06	5.86e-05	0	.	0.000487805	not_specified	Uncertain_significance								PM2	PP3
chr16	50712015	50712015	C	T	NOD2	exonic	.	nonsynonymous SNV	NOD2:NM_001293557:exon3:c.C2023T:p.R675W,NOD2:NM_022162:exon4:c.C2104T:p.R702W	rs2066844	D	P	24.1	0.014377	0.0287	0.0227	0.0316	0.009567	0.000489237	Inflammatory_bowel_disease_1|Blau_syndrome|Yao_syndrome|Crohn_disease|not_specified	Conflicting_interpretations_of_pathogenicity,_risk_factor						BS1			PP3
chr16	50712048	50712048	C	T	NOD2	exonic	.	nonsynonymous SNV	NOD2:NM_001293557:exon3:c.C2056T:p.R686C,NOD2:NM_022162:exon4:c.C2137T:p.R713C	rs104895440	D	P	33	0	2.093e-05	8.422e-06	0	.	0.000489237	Sarcoidosis,_early-onset|not_provided	Uncertain_significance								PM2	PP3											PS3
chr16	50712279	50712279	C	T	NOD2	exonic	.	nonsynonymous SNV	NOD2:NM_001293557:exon3:c.C2287T:p.R763W,NOD2:NM_022162:exon4:c.C2368T:p.R790W	rs62029861	D	P	25.4	0	4.883e-05	6.598e-05	0	.	0.000486855	.	.								PM2	PP3
chr16	50712282	50712282	C	T	NOD2	exonic	.	nonsynonymous SNV	NOD2:NM_001293557:exon3:c.C2290T:p.R764W,NOD2:NM_022162:exon4:c.C2371T:p.R791W	rs104895484	T	B	23	0	8.371e-05	2.474e-05	7.7e-05	0.000504	0.000487329	Sarcoidosis,_early-onset	not_provided								PM2		BP4
chr16	50712330	50712330	G	A	NOD2	exonic	.	nonsynonymous SNV	NOD2:NM_001293557:exon3:c.G2338A:p.V780M,NOD2:NM_022162:exon4:c.G2419A:p.V807M	rs748522514	D	P	26.7	0	0	1.652e-05	0	.	0.000487329	Inflammatory_bowel_disease_1|Blau_syndrome	Uncertain_significance								PM2	PP3
chr16	50722629	50722629	G	C	NOD2	exonic	.	nonsynonymous SNV	NOD2:NM_001293557:exon7:c.G2641C:p.G881R,NOD2:NM_022162:exon8:c.G2722C:p.G908R	rs2066845	D	D	31	0.00459265	0.0104	0.0099	0.0102	.	0.00585938	Inflammatory_bowel_disease_1|Blau_syndrome|Yao_syndrome|Crohn_disease|not_specified	Conflicting_interpretations_of_pathogenicity,_risk_factor		PM1				BS1			PP3
chr16	50722647	50722647	G	A	NOD2	exonic	.	nonsynonymous SNV	NOD2:NM_001293557:exon7:c.G2659A:p.E887K,NOD2:NM_022162:exon8:c.G2740A:p.E914K	rs758913334	T	B	14.65	0	1.396e-05	8.236e-06	0	.	0.000489237	Blau_syndrome|Crohn_disease	Uncertain_significance		PM1						PM2		BP4
chr16	81786066	81786066	C	T	PLCG2	exonic	.	nonsynonymous SNV	PLCG2:NM_002661:exon2:c.C77T:p.T26M	rs189301790	D	B	24.3	0.000599042	0.0006	0.0006	0.0005	0.001007	0.000974659	not_provided	Uncertain_significance									PP3
chr16	81910521	81910521	C	T	PLCG2	exonic	.	nonsynonymous SNV	PLCG2:NM_002661:exon18:c.C1735T:p.R579W	.	D	D	34	0	6.976e-06	0	0	.	0.000488281	not_provided	Uncertain_significance		PM1						PM2	PP3
chr16	81923501	81923501	A	G	PLCG2	exonic	.	nonsynonymous SNV	PLCG2:NM_002661:exon22:c.A2324G:p.K775R	rs142825971	T	B	22.5	0.00119808	0.0015	0.0014	0.0017	0.001007	0.00146199	Familial_cold_autoinflammatory_syndrome_3|not_specified	Conflicting_interpretations_of_pathogenicity		PM1								BP4
chr16	81956854	81956854	C	G	PLCG2	exonic	.	nonsynonymous SNV	PLCG2:NM_002661:exon32:c.C3730G:p.L1244V	rs200800716	.	B	8.083	0	1.396e-05	9.964e-05	0	.	0.000487329	.	.								PM2		BP4
chr17	80183960	80183960	G	A	CARD14	exonic	.	nonsynonymous SNV	CARD14:NM_001257970:exon4:c.G397A:p.G133S,CARD14:NM_024110:exon4:c.G397A:p.G133S	rs141488664	T	B	12.89	0	6.979e-06	2.285e-05	7.7e-05	.	0.000489237	.	.								PM2		BP4
chr17	80112679	80184015	G	A	CARD14	exonic	.	nonsynonymous SNV	CARD14:NM_001257970:exon4:c.G452A:p.R151Q,CARD14:NM_024110:exon4:c.G452A:p.R151Q	rs200731780	T	B	8.249	0.000199681	3.495e-05	0.0003	0	0.000507	0.000488759	.	.								PM2		BP4										PS3
chr17	80184041	80184041	C	G	CARD14	exonic	.	nonsynonymous SNV	CARD14:NM_001257970:exon4:c.C478G:p.L160V,CARD14:NM_024110:exon4:c.C478G:p.L160V	rs769988602	T	B	9.734	0	1.396e-05	0.0002	0	.	0.000488759	.	.								PM2		BP4
chr17	80184060	80184060	G	A	CARD14	exonic	.	nonsynonymous SNV	CARD14:NM_001257970:exon4:c.G497A:p.R166H,CARD14:NM_024110:exon4:c.G497A:p.R166H	rs1005134219	T	B	14.92	0	1.396e-05	0	0	.	0.000488759	.	.								PM2		BP4
chr17	80189790	80189790	C	T	CARD14	exonic	.	nonsynonymous SNV	CARD14:NM_052819:exon3:c.C170T:p.A57V,CARD14:NM_001257970:exon6:c.C881T:p.A294V,CARD14:NM_024110:exon6:c.C881T:p.A294V	rs139466192	D	P	24.8	0.000199681	0.0002	0.0002	0.0004	0.000507	0.000488759	Pityriasis_rubra_pilaris|Psoriasis_susceptibility_2|not_provided	Uncertain_significance								PM2	PP3
chr17	80189846	80189846	G	A	CARD14	exonic	.	nonsynonymous SNV	CARD14:NM_052819:exon3:c.G226A:p.V76M,CARD14:NM_001257970:exon6:c.G937A:p.V313M,CARD14:NM_024110:exon6:c.G937A:p.V313M	rs759854664	T	B	10.93	0	4.886e-05	5.215e-05	0	.	0.000489237	Pityriasis_rubra_pilaris|Psoriasis_susceptibility_2	Uncertain_significance								PM2		BP4
chr17	80192540	80192540	G	A	CARD14	exonic	.	nonsynonymous SNV	CARD14:NM_052819:exon6:c.G566A:p.R189Q,CARD14:NM_001257970:exon9:c.G1277A:p.R426Q,CARD14:NM_024110:exon9:c.G1277A:p.R426Q	rs199537188	T	B	11.55	0	2.791e-05	0.0002	7.7e-05	.	0.000488281	.	.								PM2		BP4
chr17	80195263	80195263	G	A	CARD14	exonic	.	nonsynonymous SNV	CARD14:NM_052819:exon7:c.G718A:p.A240T,CARD14:NM_001257970:exon10:c.G1429A:p.A477T,CARD14:NM_024110:exon10:c.G1429A:p.A477T	rs572325893	T	B	6.347	0.000199681	1.395e-05	3.409e-05	0	.	0.000488281	.	.								PM2		BP4
chr17	80195264	80195264	C	T	CARD14	exonic	.	nonsynonymous SNV	CARD14:NM_052819:exon7:c.C719T:p.A240V,CARD14:NM_001257970:exon10:c.C1430T:p.A477V,CARD14:NM_024110:exon10:c.C1430T:p.A477V	rs546212263	T	B	0.296	0.00119808	5.582e-05	0.0005	0	0.000505	0.000488281	.	.										BP4
chr17	80195294	80195294	G	A	CARD14	exonic	.	nonsynonymous SNV	CARD14:NM_052819:exon7:c.G749A:p.R250Q,CARD14:NM_001257970:exon10:c.G1460A:p.R487Q,CARD14:NM_024110:exon10:c.G1460A:p.R487Q	rs531888447	D	B	32	0.000199681	3.488e-05	6.9e-05	0	.	0.000487805	.	.								PM2	PP3
chr17	80198105	80198105	C	T	CARD14	exonic	.	nonsynonymous SNV	CARD14:NM_052819:exon9:c.C890T:p.P297L,CARD14:NM_001257970:exon12:c.C1601T:p.P534L,CARD14:NM_024110:exon12:c.C1601T:p.P534L	rs754219698	T	B	12.61	0	3.493e-05	4.95e-05	0	.	0.000488759	.	.								PM2		BP4
chr17	80198122	80198122	C	G	CARD14	exonic	.	nonsynonymous SNV	CARD14:NM_052819:exon9:c.C907G:p.L303V,CARD14:NM_001257970:exon12:c.C1618G:p.L540V,CARD14:NM_024110:exon12:c.C1618G:p.L540V	.	T	B	7.024	0	0	0	0	.	0.000488759	.	.								PM2		BP4
chr17	80198419	80198419	G	A	CARD14	exonic	.	nonsynonymous SNV	CARD14:NM_052819:exon10:c.G968A:p.R323K,CARD14:NM_001257970:exon13:c.G1679A:p.R560K,CARD14:NM_024110:exon13:c.G1679A:p.R560K	rs748588108	T	D	24.3	0	6.976e-06	3.528e-05	0	.	0.000488281	.	.								PM2	PP3
chr17	80198499	80198499	G	A	CARD14	exonic	.	nonsynonymous SNV	CARD14:NM_052819:exon10:c.G1048A:p.G350S,CARD14:NM_001257970:exon13:c.G1759A:p.G587S,CARD14:NM_024110:exon13:c.G1759A:p.G587S	rs146855402	D	D	27.4	0	6.977e-06	1.667e-05	7.7e-05	.	0.000488759	Pityriasis_rubra_pilaris|Psoriasis_susceptibility_2	Uncertain_significance								PM2	PP3
chr17	80198548	80198548	C	T	CARD14	exonic	.	nonsynonymous SNV	CARD14:NM_052819:exon10:c.C1097T:p.A366V,CARD14:NM_001257970:exon13:c.C1808T:p.A603V,CARD14:NM_024110:exon13:c.C1808T:p.A603V	rs776909422	T	P	14.22	0	8.371e-05	0.0002	0	0.000504	0.000488759	.	.								PM2		BP4
chr17	80198607	80198607	C	T	CARD14	exonic	.	nonsynonymous SNV	CARD14:NM_052819:exon10:c.C1156T:p.P386S	rs146951890	.	.	.	0	2.093e-05	0.0002	7.7e-05	.	0.000977517	.	.								PM2
chr17	80198685	80198685	C	T	CARD14	exonic	.	stopgain	CARD14:NM_052819:exon10:c.C1234T:p.R412X	rs200379060	.	.	.	0.000199681	0.0003	0.0001	0.0002	.	0.000488759	.	.	PVS1							PM2
chr17	80198706	80198706	T	G	CARD14	exonic	.	nonsynonymous SNV	CARD14:NM_052819:exon10:c.T1255G:p.W419G	.	.	.	.	0	0	0	0	.	0.00097561	.	.								PM2
chr17	80198710	80198710	C	T	CARD14	exonic	.	nonsynonymous SNV	CARD14:NM_052819:exon10:c.C1259T:p.A420V	rs746667856	.	.	.	0	6.977e-06	8.879e-06	0	.	0.000487805	.	.								PM2
chr17	80198712	80198712	T	C	CARD14	exonic	.	nonsynonymous SNV	CARD14:NM_052819:exon10:c.T1261C:p.S421P	rs540474487	.	.	.	0.000399361	1.395e-05	0.0001	0	.	0.00292683	.	.								PM2
chr17	80202392	80202392	G	A	CARD14	exonic	.	nonsynonymous SNV	CARD14:NM_001257970:exon15:c.G2191A:p.A731T,CARD14:NM_024110:exon15:c.G2191A:p.A731T	rs537086902	T	B	10.84	0.000199681	1.397e-05	6.69e-05	0	.	0.000486855	Pityriasis_rubra_pilaris|Psoriasis_susceptibility_2	Uncertain_significance								PM2		BP4
chr17	80202395	80202395	C	T	CARD14	exonic	.	nonsynonymous SNV	CARD14:NM_001257970:exon15:c.C2194T:p.H732Y,CARD14:NM_024110:exon15:c.C2194T:p.H732Y	rs560027976	T	B	6.363	0	0	8.367e-06	0	.	0.000486855	.	.								PM2		BP4
chr17	80204308	80204308	G	A	CARD14	exonic	.	nonsynonymous SNV	CARD14:NM_024110:exon17:c.G2365A:p.D789N	rs776656556	D	B	18.65	0	0	0	0	.	0.000978474	.	.								PM2	PP3
chr17	80204341	80204341	G	A	CARD14	exonic	.	nonsynonymous SNV	CARD14:NM_024110:exon17:c.G2398A:p.G800S	rs561364619	T	B	13.35	0.000199681	4.186e-05	0.0002	0	.	0.000489237	.	.								PM2		BP4
chr17	80205602	80205602	G	A	CARD14	exonic	.	nonsynonymous SNV	CARD14:NM_024110:exon19:c.G2641A:p.G881R	rs548495951	T	P	21.8	0.000199681	2.094e-05	0.0001	0	.	0.000491159	Pityriasis_rubra_pilaris|Psoriasis_susceptibility_2	Uncertain_significance		PM1						PM2	PP3
chr17	80205623	80205623	C	T	CARD14	exonic	.	nonsynonymous SNV	CARD14:NM_024110:exon19:c.C2662T:p.R888C	rs201390554	T	P	23.8	0.000199681	0	0	0	.	0.000492126	.	.		PM1						PM2	PP3
chr17	80205627	80205627	A	G	CARD14	exonic	.	nonsynonymous SNV	CARD14:NM_024110:exon19:c.A2666G:p.H889R	rs769572972	T	B	3.672	0	0	7.926e-05	0	.	0.000491642	.	.		PM1						PM2		BP4
chr17	80205651	80205651	A	T	CARD14	exonic	.	nonsynonymous SNV	CARD14:NM_024110:exon19:c.A2690T:p.K897M	.	D	B	22.8	0	0	0	0	.	0.00491642	.	.		PM1						PM2	PP3
chr17	80207042	80207042	G	A	CARD14	exonic	.	nonsynonymous SNV	CARD14:NM_024110:exon20:c.G2764A:p.V922I	rs763985273	T	B	0.007	0	0	8.281e-06	0	.	0.000488281	.	.		PM1						PM2		BP4
chr17	80208152	80208152	G	T	CARD14	exonic	.	nonsynonymous SNV	CARD14:NM_024110:exon21:c.G2822T:p.R941L	.	D	P	34	0	0	0	0	.	0.000490196	.	.		PM1						PM2	PP3
chr18	2920363	2920363	C	A	LPIN2	exonic	.	nonsynonymous SNV	LPIN2:NM_014646:exon20:c.G2621T:p.C874F	rs201160155	T	B	21.9	0.00179712	0.0003	0.0015	0.0002	0.005035	0.00779727	Majeed_syndrome|not_specified|not_provided	Uncertain_significance										BP4
chr18	2921594	2921594	A	G	LPIN2	exonic	.	nonsynonymous SNV	LPIN2:NM_014646:exon18:c.T2381C:p.I794T	rs183821298	D	D	28.4	0.000199681	2.094e-05	0.0001	0	.	0.000490196	not_specified	Uncertain_significance		PM1						PM2	PP3
chr18	2925286	2925286	G	A	LPIN2	exonic	.	nonsynonymous SNV	LPIN2:NM_014646:exon14:c.C1876T:p.P626S	rs150806357	T	B	0.4	0.00259585	0.001	0.003	0.0016	0.006552	0.00731707	Majeed_syndrome|not_specified|not_provided	Conflicting_interpretations_of_pathogenicity										BP4
chr18	2929105	2929105	G	A	LPIN2	exonic	.	nonsynonymous SNV	LPIN2:NM_014646:exon10:c.C1510T:p.L504F	rs104895500	D	P	28.4	0.00199681	0.0025	0.0026	0.0034	0.001511	0.00146628	Majeed_syndrome|not_specified	Conflicting_interpretations_of_pathogenicity		PM1							PP3												BS3
chr18	2929126	2929126	C	T	LPIN2	exonic	.	nonsynonymous SNV	LPIN2:NM_014646:exon10:c.G1489A:p.E497K	rs201325845	D	P	29.6	0.000798722	6.287e-05	0.0004	0	0.000504	0.00244618	not_specified	Uncertain_significance		PM1							PP3
chr18	2937745	2937745	G	A	LPIN2	exonic	.	nonsynonymous SNV	LPIN2:NM_014646:exon7:c.C1115T:p.A372V	rs201830346	T	B	10.37	0.000199681	1.397e-05	8.245e-06	0	.	0.000488759	not_specified	Uncertain_significance								PM2		BP4
chr18	2937869	2937869	C	A	LPIN2	exonic	.	nonsynonymous SNV	LPIN2:NM_014646:exon7:c.G991T:p.A331S	rs80338805	T	B	11.28	0.00159744	0.0014	0.0011	0.0009	0.000504	0.000488759	Majeed_syndrome|not_specified|not_provided	Conflicting_interpretations_of_pathogenicity										BP4
chr18	2951128	2951128	C	T	LPIN2	exonic	.	nonsynonymous SNV	LPIN2:NM_014646:exon4:c.G517A:p.A173T	rs140609636	T	B	0.424	0.000399361	0.0005	0.0003	0.0005	.	0.000489237	Majeed_syndrome	Uncertain_significance										BP4
chr18	2951292	2951292	A	G	LPIN2	exonic	.	nonsynonymous SNV	LPIN2:NM_014646:exon4:c.T353C:p.I118T	rs181542503	T	B	13.18	0.000199681	4.886e-05	9.084e-05	0.0002	.	0.000489716	Majeed_syndrome	Uncertain_significance								PM2		BP4
chr18	62354501	62354501	G	A	TNFRSF11A	exonic	.	nonsynonymous SNV	TNFRSF11A:NM_001270949:exon4:c.G394A:p.E132K,TNFRSF11A:NM_001270950:exon4:c.G394A:p.E132K,TNFRSF11A:NM_001270951:exon4:c.G394A:p.E132K,TNFRSF11A:NM_001278268:exon4:c.G394A:p.E132K,TNFRSF11A:NM_003839:exon4:c.G394A:p.E132K	rs867372893	T	B	21.5	0	0	0	0	.	0.000488759	Osteopetrosis|Paget_disease_of_bone	Uncertain_significance								PM2		BP4
chr19	12813107	12813107	A	G	RNASEH2A	exonic	.	nonsynonymous SNV	RNASEH2A:NM_006397:exon7:c.A662G:p.K221R	rs143534021	T	B	0.018	0.000599042	0.0004	0.0007	0.0003	0.002518	0.00146341	Aicardi_Goutieres_syndrome|Aicardi_Goutieres_syndrome_4	Conflicting_interpretations_of_pathogenicity		PM1								BP4
chr19	53801383	53801383	C	T	NLRP12	exonic	.	nonsynonymous SNV	NLRP12:NM_001277126:exon7:c.G2603A:p.R868H,NLRP12:NM_001277129:exon7:c.G2600A:p.R867H,NLRP12:NM_144687:exon7:c.G2600A:p.R867H	rs140731275	T	B	1.261	0.000798722	0.0001	0.0003	7.7e-05	0.001511	0.000487805	Familial_cold_autoinflammatory_syndrome	Uncertain_significance										BP4
chr19	53804078	53804078	G	A	NLRP12	exonic	.	nonsynonymous SNV	NLRP12:NM_001277126:exon6:c.C2462T:p.A821V,NLRP12:NM_001277129:exon6:c.C2459T:p.A820V,NLRP12:NM_144687:exon6:c.C2459T:p.A820V	rs762058684	D	P	17.97	0	6.983e-06	0	0	.	0.00195122	Familial_cold_autoinflammatory_syndrome_2	Uncertain_significance								PM2	PP3
chr19	53805353	53805353	C	T	NLRP12	exonic	.	nonsynonymous SNV	NLRP12:NM_001277126:exon5:c.G2344A:p.G782S,NLRP12:NM_001277129:exon5:c.G2341A:p.G781S,NLRP12:NM_144687:exon5:c.G2341A:p.G781S	rs376676387	T	B	0.083	0	1.397e-05	0	7.7e-05	.	0.000488281	.	.		PM1						PM2		BP4
chr19	53809921	53809921	A	G	NLRP12	exonic	.	nonsynonymous SNV	NLRP12:NM_001277126:exon3:c.T1738C:p.C580R,NLRP12:NM_001277129:exon3:c.T1738C:p.C580R,NLRP12:NM_144687:exon3:c.T1738C:p.C580R	.	T	B	0.587	0	0	0	0	.	0.000487805	.	.								PM2		BP4
chr19	53810072	53810072	G	C	NLRP12	exonic	.	nonsynonymous SNV	NLRP12:NM_001277126:exon3:c.C1587G:p.D529E,NLRP12:NM_001277129:exon3:c.C1587G:p.D529E,NLRP12:NM_144687:exon3:c.C1587G:p.D529E	rs781712648	T	B	0.001	0	0	3.295e-05	0	0.001007	0.000976562	Familial_cold_autoinflammatory_syndrome_2	Uncertain_significance								PM2		BP4
chr19	53810343	53810343	A	T	NLRP12	exonic	.	nonsynonymous SNV	NLRP12:NM_001277126:exon3:c.T1316A:p.L439Q,NLRP12:NM_001277129:exon3:c.T1316A:p.L439Q,NLRP12:NM_144687:exon3:c.T1316A:p.L439Q	rs373446463	D	D	25.9	0.00179712	6.285e-05	0.0007	0	0.001007	0.00292113	.	.									PP3
chr19	53810605	53810605	G	A	NLRP12	exonic	.	nonsynonymous SNV	NLRP12:NM_001277126:exon3:c.C1054T:p.R352C,NLRP12:NM_001277129:exon3:c.C1054T:p.R352C,NLRP12:NM_144687:exon3:c.C1054T:p.R352C	rs199881207	D	P	24.1	0	0.0002	0.0004	7.7e-05	0.000504	0.000978474	Familial_cold_autoinflammatory_syndrome_2	Uncertain_significance		PM1						PM2	PP3											PS3
chr19	53810749	53810749	G	A	NLRP12	exonic	.	nonsynonymous SNV	NLRP12:NM_001277126:exon3:c.C910T:p.H304Y,NLRP12:NM_001277129:exon3:c.C910T:p.H304Y,NLRP12:NM_144687:exon3:c.C910T:p.H304Y	rs141245482	D	D	24	0.00219649	0.0038	0.0042	0.0027	0.003021	0.000489237	Familial_cold_autoinflammatory_syndrome|Familial_cold_autoinflammatory_syndrome_2|not_specified	Conflicting_interpretations_of_pathogenicity		PM1							PP3
chr19	53810836	53810836	G	C	NLRP12	exonic	.	nonsynonymous SNV	NLRP12:NM_001277126:exon3:c.C823G:p.P275A,NLRP12:NM_001277129:exon3:c.C823G:p.P275A,NLRP12:NM_144687:exon3:c.C823G:p.P275A	.	T	B	0.001	0	0	0	0	.	0.000488281	Familial_cold_autoinflammatory_syndrome_2	Uncertain_significance		PM1						PM2		BP4
chr19	53810880	53810880	G	A	NLRP12	exonic	.	nonsynonymous SNV	NLRP12:NM_001277126:exon3:c.C779T:p.T260M,NLRP12:NM_001277129:exon3:c.C779T:p.T260M,NLRP12:NM_144687:exon3:c.C779T:p.T260M	rs150280940	D	B	20.4	0.000399361	0.0003	0.0007	0.0002	.	0.00146341	Familial_cold_autoinflammatory_syndrome|Familial_cold_autoinflammatory_syndrome_2|not_specified	Conflicting_interpretations_of_pathogenicity		PM1							PP3
chr19	53823939	53823939	C	T	NLRP12	exonic	.	nonsynonymous SNV	NLRP12:NM_001277126:exon1:c.G236A:p.R79Q,NLRP12:NM_001277129:exon1:c.G236A:p.R79Q,NLRP12:NM_144687:exon1:c.G236A:p.R79Q	rs144936138	T	B	14.06	0	9.777e-05	7.525e-05	7.7e-05	0.001007	0.000487805	Familial_cold_autoinflammatory_syndrome_2	Uncertain_significance		PM1						PM2		BP4
chr19	54934576	54934576	C	T	NLRP7	exonic	.	nonsynonymous SNV	NLRP7:NM_001127255:exon7:c.G2384A:p.R795H,NLRP7:NM_139176:exon7:c.G2300A:p.R767H,NLRP7:NM_206828:exon7:c.G2384A:p.R795H	rs200965650	T	B	12.07	0	9.773e-05	0.0002	0.0002	.	0.000488281	Hydatidiform_mole	Uncertain_significance		PM1						PM2		BP4
chr19	54936400	54936400	G	A	NLRP7	exonic	.	nonsynonymous SNV	NLRP7:NM_001127255:exon6:c.C2161T:p.R721W,NLRP7:NM_139176:exon6:c.C2077T:p.R693W,NLRP7:NM_206828:exon6:c.C2161T:p.R721W	rs104895525	D	B	26.6	0	2.094e-05	3.302e-05	0	.	0.000488281	Hydatidiform_mole	not_provided								PM2	PP3				PS1
chr19	54936405	54936405	G	A	NLRP7	exonic	.	nonsynonymous SNV	NLRP7:NM_001127255:exon6:c.C2156T:p.A719V,NLRP7:NM_139176:exon6:c.C2072T:p.A691V,NLRP7:NM_206828:exon6:c.C2156T:p.A719V	rs104895526	D	B	15.89	0.000199681	0.001	0.0012	0.0008	0.012588	0.000488281	Hydatidiform_mole	not_provided									PP3
chr19	54939539	54939539	A	G	NLRP7	exonic	.	nonsynonymous SNV	NLRP7:NM_001127255:exon4:c.T1280C:p.M427T,NLRP7:NM_139176:exon4:c.T1280C:p.M427T,NLRP7:NM_206828:exon4:c.T1280C:p.M427T	rs1654635	T	B	0.001	0.000798722	0.0001	0.0001	0	.	0.000488759	.	.										BP4
chr19	54939584	54939584	A	G	NLRP7	exonic	.	nonsynonymous SNV	NLRP7:NM_001127255:exon4:c.T1235C:p.L412P,NLRP7:NM_139176:exon4:c.T1235C:p.L412P,NLRP7:NM_206828:exon4:c.T1235C:p.L412P	rs199475828	D	D	23.2	0	1.399e-05	1.917e-05	0	.	0.000492126	not_provided	not_provided								PM2	PP3
chr19	54939651	54939651	G	A	NLRP7	exonic	.	nonsynonymous SNV	NLRP7:NM_001127255:exon4:c.C1168T:p.R390C,NLRP7:NM_139176:exon4:c.C1168T:p.R390C,NLRP7:NM_206828:exon4:c.C1168T:p.R390C	rs543019983	T	B	6.588	0.000998403	0.0003	6.145e-05	0	0.001007	0.000985222	Hydatidiform_mole	Uncertain_significance										BP4
chr19	54939681	54939681	C	G	NLRP7	exonic	.	nonsynonymous SNV	NLRP7:NM_001127255:exon4:c.G1138C:p.G380R,NLRP7:NM_139176:exon4:c.G1138C:p.G380R,NLRP7:NM_206828:exon4:c.G1138C:p.G380R	rs104895557	D	D	23.6	0.00119808	0.0002	0.0008	0	0.000504	0.00688976	Hydatidiform_mole	not_provided									PP3											PS3
chr19	54940245	54940245	T	G	NLRP7	exonic	.	nonsynonymous SNV	NLRP7:NM_001127255:exon4:c.A574C:p.M192L,NLRP7:NM_139176:exon4:c.A574C:p.M192L,NLRP7:NM_206828:exon4:c.A574C:p.M192L	rs104895529	T	B	4.578	0.000798722	0.0021	0.0017	0.003	0.001511	0.000977517	Hydatidiform_mole	not_provided		PM1								BP4
chr20	417870	417870	C	T	RBCK1	exonic	.	nonsynonymous SNV	RBCK1:NM_006462:exon3:c.C274T:p.R92C,RBCK1:NM_031229:exon4:c.C400T:p.R134C	rs146325218	T	B	22.6	0	2.792e-05	8.374e-06	7.7e-05	.	0.000486855	not_specified	Uncertain_significance								PM2		BP4
chr20	36935137	36935137	C	T	SAMHD1	exonic	.	nonsynonymous SNV	SAMHD1:NM_015474:exon4:c.G401A:p.R134Q	rs767413799	D	B	23.3	0	1.397e-05	2.471e-05	0	.	0.000488281	Chilblain_Lupus|Aicardi_Goutieres_syndrome	Uncertain_significance								PM2	PP3
chr21	33279904	33279904	G	A	IL10RB	exonic	.	nonsynonymous SNV	IL10RB:NM_000628:exon4:c.G484A:p.G162S	rs770980693	T	P	28	0	0	7.414e-05	0	.	0.000488281	Inflammatory_bowel_disease	Uncertain_significance		PM1						PM2	PP3
chr21	33288199	33288199	G	A	IL10RB	exonic	.	nonsynonymous SNV	IL10RB:NM_000628:exon6:c.G742A:p.V248I	rs777216483	T	B	0.003	0	0.0001	0.0001	0	.	0.00145914	Inflammatory_bowel_disease_25,_autosomal_recessive	Uncertain_significance								PM2		BP4
chr22	17181552	17181552	C	G	ADA2	exonic	.	nonsynonymous SNV	ADA2:NM_177405:exon7:c.G744C:p.E248D,ADA2:NM_001282229:exon9:c.G1107C:p.E369D,ADA2:NM_001282225:exon10:c.G1467C:p.E489D,ADA2:NM_001282226:exon10:c.G1467C:p.E489D,ADA2:NM_001282227:exon10:c.G1341C:p.E447D,ADA2:NM_001282228:exon10:c.G1341C:p.E447D	rs61738625	T	B	7.672	0	0.0005	0.0002	0.0005	.	0.000487329	Polyarteritis_nodosa,_childhoood-onset	Uncertain_significance		PM1								BP4
chr22	17188355	17188355	G	T	ADA2	exonic	.	nonsynonymous SNV	ADA2:NM_177405:exon4:c.C342A:p.F114L,ADA2:NM_001282229:exon6:c.C705A:p.F235L,ADA2:NM_001282225:exon7:c.C1065A:p.F355L,ADA2:NM_001282226:exon7:c.C1065A:p.F355L,ADA2:NM_001282227:exon7:c.C939A:p.F313L,ADA2:NM_001282228:exon7:c.C939A:p.F313L	rs116020027	T	B	23.3	0.00139776	0.0001	0.0003	0	.	0.000488281	.	.		PM1								BP4
chr22	17203564	17203564	G	A	ADA2	exonic	.	nonsynonymous SNV	ADA2:NM_001282229:exon3:c.C392T:p.P131L,ADA2:NM_001282225:exon4:c.C752T:p.P251L,ADA2:NM_001282226:exon4:c.C752T:p.P251L,ADA2:NM_001282227:exon4:c.C626T:p.P209L,ADA2:NM_001282228:exon4:c.C626T:p.P209L	rs148936893	T	P	13.53	0.000199681	3.489e-05	3.324e-05	7.7e-05	0.001013	0.000487805	Polyarteritis_nodosa,_childhoood-onset	Pathogenic		PM1						PM2		BP4	PP5									PS3			PM3		PP1
chr22	17209533	17209533	G	A	ADA2	exonic	.	nonsynonymous SNV	ADA2:NM_001282225:exon2:c.C145T:p.R49W,ADA2:NM_001282226:exon2:c.C145T:p.R49W,ADA2:NM_001282227:exon2:c.C19T:p.R7W,ADA2:NM_001282228:exon2:c.C19T:p.R7W	rs199614299	D	B	23	0	0.0001	8.264e-05	0	.	0.000487329	Behcet's_syndrome|Polyarteritis_nodosa,_childhoood-onset	Uncertain_significance		PM1						PM2	PP3
chr22	17209538	17209538	C	A	ADA2	exonic	.	nonsynonymous SNV	ADA2:NM_001282225:exon2:c.G140T:p.G47V,ADA2:NM_001282226:exon2:c.G140T:p.G47V,ADA2:NM_001282227:exon2:c.G14T:p.G5V,ADA2:NM_001282228:exon2:c.G14T:p.G5V	rs200930463	D	D	25.8	0	6.981e-06	6.596e-05	0	.	0.000487329	Polyarteritis_nodosa,_childhoood-onset|not_provided	Pathogenic		PM1						PM2	PP3		PP5			PM5
chr22	17209539	17209539	C	G	ADA2	exonic	.	nonsynonymous SNV	ADA2:NM_001282225:exon2:c.G139C:p.G47R,ADA2:NM_001282226:exon2:c.G139C:p.G47R,ADA2:NM_001282227:exon2:c.G13C:p.G5R,ADA2:NM_001282228:exon2:c.G13C:p.G5R	rs202134424	D	D	25.7	0	0	1.649e-05	0	.	0.000487329	.	.		PM1						PM2	PP3				PS1							PS3		PS4
chr22	17209539	17209539	C	T	ADA2	exonic	.	nonsynonymous SNV	ADA2:NM_001282225:exon2:c.G139A:p.G47R,ADA2:NM_001282226:exon2:c.G139A:p.G47R,ADA2:NM_001282227:exon2:c.G13A:p.G5R,ADA2:NM_001282228:exon2:c.G13A:p.G5R	rs202134424	D	D	25.7	0	4.189e-05		0		0.00146199	Polyarteritis_nodosa,_childhoood-onset|not_provided	Pathogenic		PM1						PM2	PP3		PP5									PS3		PS4
chr22	17209652	17209652	C	T	ADA2	exonic	.	nonsynonymous SNV	ADA2:NM_001282225:exon2:c.G26A:p.R9Q,ADA2:NM_001282226:exon2:c.G26A:p.R9Q	rs766367978	T	B	12.19	0	6.981e-06	5.879e-05	0	.	0.00341797	.	.								PM2		BP4
chr4	2833772	2833772	G	A	SH3BP2	exonic	.	nonsynonymous SNV	SH3BP2:NM_001122681:exon13:c.G1624A:p.V542M,SH3BP2:NM_001145855:exon13:c.G1708A:p.V570M,SH3BP2:NM_001145856:exon13:c.G1795A:p.V599M,SH3BP2:NM_003023:exon13:c.G1624A:p.V542M	rs201983777	D	P	23.9	0.000399361	9.071e-05		0	.	0.000487329	.									PM2	PP3			BP6
chr15	76995578	76995578	T	C	PSTPIP1	exonic	.	nonsynonymous SNV	PSTPIP1:NM_001321135:exon1:c.T5C:p.M2T,PSTPIP1:NM_003978:exon1:c.T5C:p.M2T,PSTPIP1:NM_001321137:exon2:c.T200C:p.M67T	rs541085532	T	B	21	0.000399361	9.072e-05		0	.	0.000488759	.									PM2		BP4		BP6
chr16	81923570	81923570	A	G	PLCG2	exonic	.	nonsynonymous SNV	PLCG2:NM_002661:exon22:c.A2393G:p.N798S	rs117077093	D	D	27.5	0.000798722	0.0006		0.0004	0.001007	0.000487805	.			PM1							PP3			BP6
chr17	80181445	80181445	G	A	CARD14	exonic	.	nonsynonymous SNV	CARD14:NM_001257970:exon2:c.G7A:p.E3K,CARD14:NM_024110:exon2:c.G7A:p.E3K	rs754460458	D	B	22.8	0	8.372e-05		0	0.00051	0.00195312	.									PM2	PP3			BP6
chr17	80184015	80184015	G	A	CARD14	exonic	.	nonsynonymous SNV	CARD14:NM_001257970:exon4:c.G452A:p.R151Q,CARD14:NM_024110:exon4:c.G452A:p.R151Q	rs200731780	T	B	8.249	0.000199681	3.495e-05		0	0.000507	0.000488759	.									PM2		BP4
chr17	80195248	80195248	C	T	CARD14	exonic	.	nonsynonymous SNV	CARD14:NM_052819:exon7:c.C703T:p.R235C,CARD14:NM_001257970:exon10:c.C1414T:p.R472C,CARD14:NM_024110:exon10:c.C1414T:p.R472C	rs145876317	T	B	24.3	0.000998403	6.977e-06		7.7e-05	.	0.000488759	.											BP4		BP6
chr2	113060943	113060943	T	C	IL36RN	intronic	IL36RN:NM_012275:c.115+6T>C:p.Arg10ArgfsX1	intronic	.	rs148755083	.	.	.	0.00279553	0.0002	0.001	.	.	0.000974659	Pustular psoriasis, generalized	Pathogenic											PP5							PS2		PS3
[truncated: 3 more columns]
