# Supplementary material for: Genetic epidemiology of autoinflammatory disease variants in Indian population from 1029 whole genomes
Source: J Genet Eng Biotechnol. 2021 Dec 14;19:183. doi: 10.1186/s43141-021-00268-2 (PMC8671593; doi:10.1186/s43141-021-00268-2)
Supplement: Supplementary file 3 — Additional file 3: Supplementary Table 2. IndiGen allele frequency comparison p-value (<0.05) of autoinflammatory disorder pathogenic and likely pathogenic variants with the global databases included gnomAD V3, 1000 Genome Project, Esp6500, GME, and Qatar with their subpopulation. AMI: Amish, EUR (Fin): European (Finnish), EUR (Non Fin): European (Non Finnish), AFR: African, ASJ: Ashkenazi Jewish, EAS: East Asian, SAS: South Asian, AMR: American, BED Bedouin, SAF Sub-Saharan African, EUR European, SOU South Asian, APY African Pygmy, ARA ARAB, PER Persian, NWA: Northwest Africa, NEA: Northeast Africa, TP: Turkish Peninsula, SD: Syrian Desert, AP:Arabian Peninsula, and PP: Persia and Pakistan, NA not applicable . Significant values are marked with * and cells colored in red. [file 43141_2021_268_MOESM3_ESM.xlsx]

## Sheet: Sheet1
					Global population
Pathogenic variant	Allele	Gene	Annotation	IndiGen	1000 Genome _all	1000 Genome					gnomAD_All	gnomAD									Esp6500si	GME_all	GME							Qatar_all	Qatar
						AFR	AMR	EAS	EUR	SAS		AMI	EUR (Fin)	EUR (Non-Fin)	Latino	AFR	ASJ	EAS	SAS	Other			GME_NWA	GME_NEA	GME_AP	GME_Israel	GME_SD	GME_TP	GME_CA		AFPYG	ARAB	EUR	SA	PER	BED	SUBSAH
chr1-154602065	Ref: G	ADAR	Likely Pathogenic 5	0.99805	0.99860224	0.9992	0.9986	1	0.996	0.999	0.9977	1	0.9995	0.9965	0.996	0.9992	0.9994	1	0.9993	0.9972	0.9968	1	1	1	1	1	1	1	1	1	1	1	1	1	1	1	1
rs145588689	Alt: C			0.0020	0.00139776	0.0008	0.0014	0	0.004	0.001	0.0023	0	0.0005	0.0035	0.004	0.0008	0.0006	0	0.0007	0.0028	0.0032	0	0	0	0	0	0	0	0	0	0	0	0	0	0	0	0
	AC / AN			4 / 2050	7 / 5008	1 / 1322	1 / 694	0 / 1008	4 / 1006	1 / 978	327 / 143292	0 / 900	5 / 10484	224 / 64564	54 / 13656	34 / 42038	2 / 3324	0 / 3134	2 / 3042	6 / 2150	41 / 13006	NA	NA	NA	NA	NA	NA	NA	NA	NA	NA	NA	NA	NA	NA	NA	NA
	P-value:				0.7401	0.6544	1.0000	0.3096	0.4517	1.0000	1.0000	0.3207	0.0453*	0.3343	0.2375	0.0990	0.2106	0.0245*	0.2283	0.7543	0.5119	NA	NA	NA	NA	NA	NA	NA	NA	NA	NA	NA	NA	NA	NA	NA	NA
chr2-113062547	Ref: C	IL36RN	Pathogenic 3b	0.99902	0.99840256	0.9992	0.9986	1	0.995	0.999	0.9974	1	0.9939	0.9964	0.9969	0.9994	1	1	0.9993	0.9972	0.9977	1	1	1	1	1	1	1	1	1	1	1	1	1	1	1	1
rs144478519	Alt: T			0.0010	0.00159744	0.0008	0.0014	0	0.005	0.001	0.0026	0	0.0061	0.0036	0.0031	0.0006	0	0	0.0007	0.0028	0.0023	0	0	0	0	0	0	0	0	0	0	0	0	0	0	0	0
	AC / AN			2 / 2048	8 / 5008	1 / 1322	1 / 694	0 / 1008	5 / 1006	1 / 978	372 / 143266	0 / 900	64 / 10476	233 / 64558	42 / 13660	25 / 42026	0 / 3320	0 / 3134	2 / 3044	6 / 2148	30 / 13006	NA	NA	NA	NA	NA	NA	NA	NA	NA	NA	NA	NA	NA	NA	NA	NA
	P-value:				0.7336	1.0000	1.0000	1.0000	0.04334*	1.0000	0.1871	1.0000	0.00124**	0.0540	0.1148	0.3593	0.1457	0.1563	1.0000	0.2898	0.3052	NA	NA	NA	NA	NA	NA	NA	NA	NA	NA	NA	NA	NA	NA	NA	NA
chr2-113060943	Ref: T	IL36RN	Pathogenic (II)	0.999	0.9972044728	1	1	0.9861111112	1	1	0.9997976	1	1	1	1	1	1	0.990735	1	1	1	1	1	1	1	1	1	1	1	1	1	1	1	1	1	1	1
rs148755083	Alt: C			0.001	0.002795527157	0	0	0.0138888888	0	0	0.0002024	0	0	0	0	0	0	0.009265	0	0	0	0	0	0	0	0	0	0	0	0	0	0	0	0	0	0	0
	AC / AN			2/2052	14/5008	0/1322	0/694	14/1008	0/1006	0/978	29/143252	0/900	0/10464	0/64562	0/13656	0/3324	0/3324	29/3130	0/3046	0/2152	NA	NA	NA	NA	NA	NA	NA	NA	NA	NA	NA	NA	NA	NA	NA	NA	NA
	P-value:				0.176411	0.523365	1	0.00001084395*	1	1	0.0708936	1	0.02691251*	0.000950252*	0.01708695*	0.145824	0.145824	0.00005548584*	0.162156	0.238426	NA	NA	NA	NA	NA	NA	NA	NA	NA	NA	NA	NA	NA	NA	NA	NA	NA
chr2-223777862	Ref: A	AP1S3	Likely Pathogenic 2	0.99951	0.99700479	0.9985	0.9971	1	0.9901	0.999	0.9912	0.9778	0.9932	0.986	0.9931	0.997	0.9961	1	0.9987	0.986	0.9904	0.994965	0.989899	0.995924	0.994152	1	1	0.990854	1	0.99432	1	1	1	1	1	1	0.97059
rs116107386	Alt: C			0.0005	0.00299521	0.0015	0.0029	0	0.0099	0.001	0.0088	0.0222	0.0068	0.014	0.0069	0.003	0.0039	0	0.0013	0.014	0.0096	0.005035	0.010101	0.004076	0.005848	0	0	0.009146	0	0.00568	0.00000	0.00000	0.00000	0.00000	0.00000	0.00000	0.02941
	AC / AN			1 / 2048	15 / 5008	2 / 1322	2 / 694	0 / 1008	10 / 1006	1 / 978	1264 / 143304	20 / 900	907 / 64574	71 / 10482	94 / 13666	125 / 42030	13 / 3322	0 / 3132	4 / 3048	30 / 2150	115 / 11996	10 / 1986	2 / 198	3 / 736	2 / 342	0 / 20	0 / 116	3 / 328	0 / 264	1 / 176	NA	0 / 32	NA	NA	0 / 34	0 / 72	1 / 34
	P-value:				0.0518	0.5653	0.1602	NA	0.0001*	0.5422	7.52E-07	8.59E-10	3.33E-11	7.47E-05	4.44E-05	0.0322	0.0234	0.3955	0.6542	3.84E-08	4.14E-07	0.0057	0.0222	0.0595	0.0559	1.0000	1.0000	0.0096	NA	0.1527	NA	1.0000	NA	NA	1.0000	1.0000	0.0333
chr11-65720385	Ref: G	RNASEH2C	Pathogenic 3a	0.99951	1	1	1	1	1	1	0.99998605	1	1	1	1	1	1	1	0.9993	1	1	1	1	1	1	1	1	1	1	0.99206	1	1	1	0.95455	1	1	1
rs78635798	Alt: A			0.0005	0	0	0	0	0	0	1.40E-05	0	0	0	0	0	0	0	0.0007	0	0	0	0	0	0	0	0	0	0	0.00794	0.00000	0.00000	0.00000	0.04545	0.00000	0.00000	0.00000
	AC / AN			1 / 2038	NA	NA	NA	NA	NA	NA	2 / 143340	0 / 898	0 / 10482	0 / 64574	0 / 13666	0 / 42068	0 / 3322	0 / 3130	2 / 3048	0 / 2152	NA	NA	NA	NA	NA	NA	NA	NA	NA	1 / 126	NA	0 / 18	0 / 2	1 / 22	0 / 24	0 / 46	0 / 14
	P-value:				NA	NA	NA	NA	NA	NA	0.0415*	1.0000	0.1628	0.0306*	0.1298	0.0462*	0.3803	0.3945	1.0000	0.4865	NA	NA	NA	NA	NA	NA	NA	NA	NA	0.1139	1.0000	1.0000	0.0222	1.0000	1.0000	1.0000	1.0000
chr12-109586107	Ref: A	MVK	Likely Pathogenic 5	0.99951	1	1	1	1	1	1	0.99998605	1	1	1	0.99992682	0.99997622	1	1	1	1	1	0.999495	1	1	1	1	0.991379	1	1	1	1	1	1	1	1	1	1
rs104895364	Alt: G			0.0005	0	0	0	0	0	0	1.40E-05	0	0	0	7.32E-05	2.38E-05	0	0	0	0	0	0.000505	0	0	0	0	0.008621	0	0	0	0	0	0	0	0	0	0
	AC / AN			1 / 2048	NA	NA	NA	NA	NA	NA	2 / 143326	0 / 900	0 / 10478	0 / 64574	1 / 13664	1 / 42054	0 / 3322	0 / 3130	0 / 3050	0 / 2154	NA	1 / 1982	0 / 198	0 / 736	0 / 342	0 / 20	1 / 116	0 / 324	0 / 264	NA	NA	NA	NA	NA	NA	NA	NA
	P-value:				NA	NA	NA	NA	NA	NA	0.04169*	1.0000	0.1636	0.0308*	0.2437	0.0908	0.3815	0.3956	0.4018	0.4875	NA	1.0000	1.0000	1.0000	1.0000	1.0000	0.1051	1.0000	1.0000	NA	NA	NA	NA	NA	NA	NA	NA
chr12-109596515	Ref: G	MVK	Likely Pathogenic 2	0.99658	1	1	1	1	1	1	0.9985	1	0.9986	0.9975	0.9987	0.9996	0.9991	1	1	0.9991	0.9983	0.996475	1	0.997283	0.991228	1	1	0.993902	1	0.99679	1	0.99171	1	1	1	0.99784	0.99206
rs28934897	Alt: A			0.0034	0	0	0	0	0	0	0.0015	0	0.0014	0.0025	0.0013	0.0004	0.0009	0	0	0.0009	0.0017	0.003525	0	0.002717	0.008772	0	0	0.006098	0	0.00321	0.00000	0.00829	0.00000	0.00000	0.00000	0.00216	0.00794
	AC / AN			7 / 2046	NA	NA	NA	NA	NA	NA	219 / 143294	0 / 898	15 / 10474	164 / 64572	18 / 13654	17 / 42046	3 / 3322	0 / 3132	0 / 3044	2 / 2152	22 / 12996	7 / 1986	0 / 198	2 / 736	3 / 342	0 / 20	0 / 116	2 / 328	0 / 264	6 / 1868	0 / 2	3 / 362	0 / 8	0 / 130	0 / 312	2 / 928	1 / 126
	P-value:				NA	NA	NA	NA	NA	NA	0.0425*	0.1091	0.0751	0.3750	0.0365*	0.00008*	0.0504	0.0015*	0.0017*	0.1014	0.1041	1.0000	1.0000	1.0000	0.1638	1.0000	1.0000	0.3604	1.0000	1.0000	1.0000	0.1819	1.0000	1.0000	0.6042	0.7291	0.3818
chr13-50945445	Ref: G	RNASEH2B	Likely Pathogenic 2	0.99951	0.999800319	1	1	1	1	0.999	0.9986	1	0.9998	0.9978	0.9972	0.9997	0.9997	1	0.9993	0.9981	0.998	0.998489	0.994949	0.997283	1	1	1	1	1	1	1	1	1	1	1	1	1
rs75184679	Alt: A			0.0005	0.000199681	0	0	0	0	0.001	0.0014	0	0.0002	0.0022	0.0028	0.0003	0.0003	0	0.0007	0.0019	0.002	0.001511	0.005051	0.002717	0	0	0	0	0	0	0	0	0	0	0	0	0
	AC / AN			1 / 2046	1 / 5008	0 / 1322	0 / 694	0 / 1008	0 / 1006	1 / 978	200 / 143276	0 / 900	2 / 10478	141 / 64562	38 / 13654	12 / 42036	1 / 3324	0 / 3134	2 / 3034	4 / 2154	26 / 12996	3 / 1986	1 / 198	2 / 736	0 / 342	0 / 20	0 / 116	0 / 328	0 / 264	NA	NA	NA	NA	NA	NA	NA	NA
	P-value:				0.4961	1.0000	1.0000	1.0000	1.0000	0.5425	0.5379	1.0000	0.4145	0.1375	0.0542	0.4610	1.0000	0.3951	1.0000	0.3756	0.1657	0.3678	0.1694	0.1733	1.0000	1.0000	1.0000	1.0000	1.0000	NA	NA	NA	NA	NA	NA	NA	NA
chr16-50711206	Ref: C	NOD2	Likely Pathogenic 2	0.99951	1	1	1	1	1	1	0.9998	1	1	0.9995	1	1	1	1	1	0.9995	0.9998	1	1	1	1	1	1	1	1	1	1	1	1	1	1	1	1
rs2076754	Alt: T			0.0005	0	0	0	0	0	0	0.0002	0	0	0.0005	0	0	0	0	0	0.0005	0.0002	0	0	0	0	0	0	0	0	0	0	0	0	0	0	0	0
	AC / AN			1 / 2048	NA	NA	NA	NA	NA	NA	33 / 143338	0 / 900	0 / 10480	32 / 64582	0 / 13666	0 / 42050	0 / 3324	0 / 3134	0 / 3048	1 / 2154	2 / 12996	NA	NA	NA	NA	NA	NA	NA	NA	NA	NA	NA	NA	NA	NA	NA	NA
	P-value:				NA	NA	NA	NA	NA	NA	0.3828	1.0000	0.1635	1.0000	0.1304	0.0465*	0.3814	0.3953	0.4020	1.0000	0.3554	NA	NA	NA	NA	NA	NA	NA	NA	NA	NA	NA	NA	NA	NA	NA	NA
chr16-50711301	Ref: G	NOD2	Likely Pathogenic 2	0.99854	1	1	1	1	1	1	0.99996511	1	1	1	1	1	1	1	0.9984	1	1	1	1	1	1	1	1	1	1	1	1	1	1	1	1	1	1
rs104895492	Alt: T			0.0015	0	0	0	0	0	0	3.49E-05	0	0	0	0	0	0	0	0.0016	0	0	0	0	0	0	0	0	0	0	0	0	0	0	0	0	0	0
	AC / AN			3 / 2048	NA	NA	NA	NA	NA	NA	5 / 143312	0 / 900	0 / 10482	0 / 64570	0 / 13662	0 / 42044	0 / 3324	0 / 3128	5 / 3050	0 / 2152	NA	NA	NA	NA	NA	NA	NA	NA	NA	NA	NA	NA	NA	NA	NA	NA	NA
	P-value:				NA	NA	NA	NA	NA	NA	0.00015*	0.55780	0.00437*	0.00003*	0.00222*	0.0001*	0.05551	0.06205	1.00000	0.11612	NA	NA	NA	NA	NA	NA	NA	NA	NA	NA	NA	NA	NA	NA	NA	NA	NA
chr16-50712048	Ref: C	NOD2	Likely Pathogenic 2	0.99951	1	1	1	1	1	1	0.99997907	1	1	0.99996904	0.99992678	1	1	1	1	1	1	1	1	1	1	1	1	1	1	1	1	1	1	1	1	1	1
rs104895440	Alt: T			0.0005	0	0	0	0	0	0	2.09E-05	0	0	3.10E-05	7.32E-05	0	0	0	0	0	0	0	0	0	0	0	0	0	0	0	0	0	0	0	0	0	0
	AC / AN			1 / 2044	NA	NA	NA	NA	NA	NA	3 / 143366	0 / 900	0 / 10488	2 / 64592	1 / 13658	0 / 42070	0 / 3322	0 / 3134	0 / 3048	0 / 2154	NA	NA	NA	NA	NA	NA	NA	NA	NA	NA	NA	NA	NA	NA	NA	NA	NA
	P-value:				NA	NA	NA	NA	NA	NA	0.0551	1.0000	0.1632	0.0893	0.2435	0.0464*	0.3810	0.3949	0.4015	0.4870	NA	NA	NA	NA	NA	NA	NA	NA	NA	NA	NA	NA	NA	NA	NA	NA	NA
chr17-80184015	Ref: G	CARD14	Likely Pathogenic 2	0.99951	0.999800319	1	1	1	0.999	1	0.99996505	1	0.99990418	0.99998449	0.99992672	1	1	1	0.9993	1	1	0.999493	1	1	1	1	1	1	0.996212	1	1	1	1	1	1	1	1
rs200731780	Alt: A			0.0005	0.000199681	0	0	0	0.001	0	3.50E-05	0	9.58E-05	1.55E-05	7.33E-05	0	0	0	0.0007	0	0	0.000507	0	0	0	0	0	0	0.003788	0	0	0	0	0	0	0	0
	AC / AN			1 / 2046	1 / 5008	0 / 1322	0 / 694	0 / 1008	1 / 1006	0 / 978	5 / 143066	0 / 894	1 / 10436	1 / 64494	1 / 13646	0 / 41946	0 / 3324	0 / 3132	2 / 3044	0 / 2150	NA	1 / 1974	0 / 192	0 / 736	0 / 342	0 / 20	0 / 116	0 / 322	1 / 264	NA	NA	NA	NA	NA	NA	NA	NA
	P-value:				0.4961	1.0000	1.0000	1.0000	0.5508	1.0000	0.0817	1.0000	0.3011	0.0606	0.2439	0.0465*	0.3811	0.3953	1.0000	0.4877	NA	1.0000	1.0000	1.0000	1.0000	1.0000	1.0000	1.0000	0.2161	NA	NA	NA	NA	NA	NA	NA	NA
chr19-54936400	Ref: G	NLRP7	Likely Pathogenic 2	0.99951	1	1	1	1	1	1	0.99997906	1	1	0.99996903	1	1	1	1	0.9997	1	1	1	1	1	1	1	1	1	1	1	1	1	1	1	1	1	1
rs104895525	Alt: A			0.0005	0	0	0	0	0	0	2.09E-05	0	0	3.10E-05	0	0	0	0	0.0003	0	0	0	0	0	0	0	0	0	0	0	0	0	0	0	0	0	0
	AC / AN			1 / 2048	NA	NA	NA	NA	NA	NA	3 / 143298	0 / 900	0 / 10474	2 / 64580	0 / 13632	0 / 42058	0 / 3324	0 / 3132	1 / 3046	0 / 2152	NA	NA	NA	NA	NA	NA	NA	NA	NA	NA	NA	NA	NA	NA	NA	NA	NA
	P-value:				NA	NA	NA	NA	NA	NA	0.0552	1.0000	0.0044*	1.28E-05	3.83E-05	1.01E-08	0.0012*	0.0006*	0.0018*	0.0008*	NA	NA	NA	NA	NA	NA	NA	NA	NA	NA	NA	NA	NA	NA	NA	NA	NA
chr19:53810605	Ref: G	NLRP12	Likely Pathogenic 2	0.999	1	1	1	1	1	1	0.999797	1	0.999809	0.999659	0.999927	0.999976	1	1	0.999012	1	0.999923	0.9994	1	1	1	1	1	0.9969	1	0.998828	1	1	0.875	0.992063	1	1	1
rs199881207	Alt: A			0.0010	0	0	0	0	0	0	0.0002026	0	0.0001908	0.0003409	0.00007339	0.00002381	0	0	0.0009881	0	0.000077	0.0005	0	0	0	0	0	0.003	0	0.001172	0	0	0.125	0.007937	0	0	0
	AC / AN			2 / 2044	NA	NA	NA	NA	NA	NA	29 / 143174	0 / 898	2 / 10480	22 / 64530	1./ 13626	1 / 42000	0 / 3320	0 / 3130	3 / 3036	0 / 2154	1 / 13005	1 / 1986	0 / 198	0 / 736	0 / 342	0 / 20	0 / 116	1 / 328	0 / 264	2 / 1706	0 / 2	0 / 334	1 / 8	1 / 126	0 / 282	0 / 862	0 / 92
	P-value:				NA	NA	NA	NA	NA	NA	0.070487697	1.000000000	0.127288596	0.167360814	0.046659059*	0.006269731*	0.145337788	0.156204780	1.000000000	0.237248665	0.050389839	1.000000000	1.000000000	1.000000000	1.000000000	1.000000000	1.000000000	0.360798528	1.000000000	1.000000000	1.000000000	1.000000000	0.013087571*	0.165357563	1.000000000	1.000000000	1.000000000
chr22-17203564	Ref: G	ADA2	Pathogenic 3a	0.99951	0.999800319	0.9992	1	1	1	1	0.99996511	1	1	0.99995354	0.99992673	0.99997622	1	1	1	1	0.999923	0.998987	1	0.997283	1	1	1	1	1	1	1	1	1	1	1	1	1
rs148936893	Alt: A			0.0005	0.000199681	0.0008	0	0	0	0	3.49E-05	0	0	4.65E-05	7.33E-05	2.38E-05	0	0	0	0	7.70E-05	0.001013	0	0.002717	0	0	0	0	0	0	0	0	0	0	0	0	0
	AC / AN			1 / 2050	1 / 5008	1 / 1322	0 / 694	0 / 1008	0 / 1006	0 / 978	5 / 143304	0 / 900	0 / 10478	3 / 64576	1 / 13648	1 / 42046	0 / 3324	0 / 3134	0 / 3048	0 / 2150	1 / 13006	2 / 1974	0 / 192	2 / 736	0 / 340	0 / 20	0 / 116	0 / 324	0 / 262	NA	NA	NA	NA	NA	NA	NA	NA
	P-value:				0.4967	1.0000	1.0000	1.0000	1.0000	1.0000	0.0817	1.0000	0.1637	0.1176	0.2442	0.0909	0.3816	0.3956	0.4022	0.4882	0.2539	0.6181	1.0000	0.1729	1.0000	1.0000	1.0000	1.0000	1.0000	NA	NA	NA	NA	NA	NA	NA	NA
chr22-17209538	Ref: C	ADA2	Likely Pathogenic 4	0.99951	1	1	1	1	1	1	0.999993019	1	1	0.99998451	1	1	1	1	1	1	1	1	1	1	1	1	1	1	1	1	1	1	1	1	1	1	1
rs200930463	Alt: A			0.0005	0	0	0	0	0	0	6.98E-06	0	0	1.55E-05	0	0	0	0	0	0	0	0	0	0	0	0	0	0	0	0	0	0	0	0	0	0	0
	AC / AN			1 / 2052	NA	NA	NA	NA	NA	NA	1 / 143248	0 / 900	0 / 10458	1 / 64574	0 / 13634	0 / 42032	0 / 3320	0 / 3130	0 / 3048	0 / 2152	NA	NA	NA	NA	NA	NA	NA	NA	NA	NA	NA	NA	NA	NA	NA	NA	NA
	P-value:				NA	NA	NA	NA	NA	NA	0.0281*	1.0000	0.1641	0.0607	0.1309	0.0466*	0.3821	0.3961	0.4025	0.4882	NA	NA	NA	NA	NA	NA	NA	NA	NA	NA	NA	NA	NA	NA	NA	NA	NA
chr22-17209539	Ref: C	ADA2	Pathogenic 2	0.99951	1	1	1	1	1	1	1	1	1	1	1	1	1	1	1	1	1	1	1	1	1	1	1	1	1	1	1	1	1	1	1	1	1
rs202134424	Alt: G			0.0005	0	0	0	0	0	0	0	0	0	0	0	0	0	0	0	0	0	0	0	0	0	0	0	0	0	0	0	0	0	0	0	0	0
	AC / AN			1 / 2052	NA	NA	NA	NA	NA	NA	0 / 143248	0 / 900	0 / 10458	0 / 64574	0 / 13634	0 / 42032	0 / 3320	0 / 3130	0 / 3048	0 / 2152	NA	NA	NA	NA	NA	NA	NA	NA	NA	NA	NA	NA	NA	NA	NA	NA	NA
	P-value:				NA	NA	NA	NA	NA	NA	0.0141*	1.0000	0.1641	0.0308*	0.1309	0.0466*	0.3821	0.3961	0.4025	0.4882	NA	NA	NA	NA	NA	NA	NA	NA	NA	NA	NA	NA	NA	NA	NA	NA	NA
chr22-17209539	Ref: C	ADA2	Pathogenic 2	0.99854	1	1	1	1	1	1	0.999958	1	1	0.999969	0.999927	1	1	1	0.999012	1	1	1	1	1	1	1	1	1	1	1	1	1	1	1	1	1	1
rs202134424	Alt: A			0.00146	0	0	0	0	0	0	0.00004189	0	0	0.00003097	0.00007341	0	0	0	0.0009875	0	0	0	0	0	0	0	0	0	0	0	0	0	0	0	0	0	0
	AC / AN			3 / 2052	NA	NA	NA	NA	NA	NA	6 / 143216	0 / 900	0 / 10458	2 / 64574	1 / 13622	0 / 42026	0 / 3318	0 / 3130	3 / 3038	0 / 2150	NA	NA	NA	NA	NA	NA	NA	NA	NA	NA	NA	NA	NA	NA	NA	NA	NA
	P-value:				NA	NA	NA	NA	NA	NA	0.00022*	0.5578	0.0044*	0.00027*	0.0081*	0.0001*	0.05589	0.0622	0.6905	0.1166	NA	NA	NA	NA	NA	NA	NA	NA	NA	NA	NA	NA	NA	NA	NA	NA	NA
chr15-77031192	Ref: C	PSTPIP1	Pathogneic 1c	0.99951	1	1	1	1	1	1	0.99997209	1	1	0.99998451	0.9997804	1	1	1	1	1	1	1	1	1	1	1	1	1	1	1	1	1	1	1	1	1	1
rs751668240	Alt: T			0.0005	0	0	0	0	0	0	0.00002791	0	0	0.00001549	0.0002196	0	0	0	0	0	0	0	0	0	0	0	0	0	0	0	0	0	0	0	0	0	0
	AC / AN			1/2046	NA	NA	NA	NA	NA	NA	4/143332	0/898	0/10478	1/64578	3/13664	0/42060	0/3318	0/3134	0/3050	0/2152	NA	NA	NA	NA	NA	NA	NA	NA	NA	NA	NA	NA	NA	NA	NA	NA	NA
	P-value:				NA	NA	NA	NA	NA	NA	0.06844641	1.00000000	0.16343313	0.06050398	0.42783546	0.04640987*	0.38154706	0.39509747	0.40160879	0.48749702	NA	NA	NA	NA	NA	NA	NA	NA	NA	NA	NA	NA	NA	NA	NA	NA	NA
chr17-80198685	Ref: C	CARD14	Likely pathogenic (I)	0.99951	0.9998004	1	1	0.999	1	1	0.9997349	1	1	0.9999845158	0.9998536085	0.9992153319	1	0.999680919	1	0.9995357474	1	1	1	1	1	1	1	1	1	1	1	1	1	1	1	1	1
rs200379060	Alt: T			0.0005	0.0001996	0	0	0.001	0	0	0.0002651	0	0	0.00001548419064	0.0001463914507	0.0007846680616	0	0.0003190810466	0	0.0004642525534	0	0	0	0	0	0	0	0	0	0	0	0	0	0	0	0	0
	AC / AN			1/2046	1/5008	0/1322	0/694	1/1008	0/1006	0/978	38/143348	0/900	0/10484	1/64582	2/13662	33/42056	0/3324	1/3134	0/3052	1/2154	NA	NA	NA	NA	NA	NA	NA	NA	NA	NA	NA	NA	NA	NA	NA	NA	NA
	P-value:				0.49608213	1.00000000	1.00000000	0.55140037	1.00000000	1.00000000	0.42472423	1.00000000	0.16335488	0.06050041	0.34217610	1.00000000	0.38112083	1.00000000	0.40145126	1.00000000	NA	NA	NA	NA	NA	NA	NA	NA	NA	NA	NA	NA	NA	NA	NA	NA	NA
Supplementary Table 2: IndiGen allele frequency comparison p-value (<0.05) of autoinflammatory disorder pathogenic and likely pathogenic variants with the global databases included gnomAD V3, 1000 Genome Project, Esp6500, GME, and Qatar with their subpopulation.
AMI: Amish, EUR (Fin): European (Finnish), EUR (Non Fin): European (Non Finnish), AFR: African, ASJ: Ashkenazi Jewish, EAS: East Asian, SAS: South Asian, AMR: American, BED Bedouin, SAF Sub-Saharan African, EUR European, SOU South Asian, APY African Pygmy, ARA​ ARAB, PER Persian, NWA: Northwest Africa, NEA: Northeast Africa, TP: Turkish Peninsula, SD: Syrian Desert, AP:Arabian Peninsula, and PP: …
